# Supplementary material for: Consistency of gene starts among Burkholderia genomes
Source: BMC Genomics. 2011 Feb 22;12:125. doi: 10.1186/1471-2164-12-125 (PMC3049151; doi:10.1186/1471-2164-12-125)
Supplement: Additional file 1 — 994 Prodigal ortholog sets with inconsistent start sites. The Excel file provides information about the 994 ortholog sets with inconsistent start sites, including the genes within each set and the gene start site revisions required to achieve consistency within each set. [file 1471-2164-12-125-S1.XLS]

## Sheet: grpt_inconsistent.txt
Supplementary material.
TABLE. 994 Prodigal ortholog sets with inconsistent gene start sites.
ORTHOLOG			CORRECTION		NCBI		PRODIGAL	PRODIGAL	REVISED	REVISED
SET #	REF_GENE	GENOME	GROUP	GENE_ID	GENE LOCUS	STRAND	BEGIN	END	BEGIN	END	REVISED?
1	NC_007651.0003	ambifaria	1	NC_010551.0066	BamMC406_0066	1	74163	76121	74163	76121	No
1	NC_007651.0003	pseudomallei	1	NC_007434.0194	BURPS1710b_0217	-1	225894	227876	225894	227876	No
1	NC_007651.0003	thailandensis	1	NC_007651.0003	BTH_I0003	-1	3101	5065	3101	5065	No
1	NC_007651.0003	vietnamiensis	1	NC_009256.0073	Bcep1808_0075	1	83345	85306	83345	85306	No
1	NC_007651.0003	xenovorans	1	NC_007951.4418	Bxe_A4505	-1	4847740	4850034	4847740	4849710	Yes
2	NC_007651.0005	ambifaria	2	NC_010551.0064	BamMC406_0064	1	72049	73359	72061	73359	Yes
2	NC_007651.0005	pseudomallei	2	NC_007434.0196	BURPS1710b_0218	-1	228649	229989	228649	229989	No
2	NC_007651.0005	thailandensis	2	NC_007651.0005	BTH_I0005	-1	5838	7154	5838	7154	No
2	NC_007651.0005	vietnamiensis	2	NC_009256.0071	Bcep1808_0073	1	81118	82536	81238	82536	Yes
2	NC_007651.0005	xenovorans	2	NC_007951.4420	Bxe_A4503	-1	4850612	4851928	4850612	4851928	No
3	NC_007651.0006	ambifaria	5	NC_010551.0063	BamMC406_0063	1	71413	71862	71617	71862	Yes
3	NC_007651.0006	pseudomallei	5	NC_007434.0197	BURPS1710b_0219	-1	230308	230793	230308	230589	Yes
3	NC_007651.0006	thailandensis	5	NC_007651.0006	BTH_I0006	-1	7470	7946	7470	7742	Yes
3	NC_007651.0006	vietnamiensis	5	NC_009256.0070	Bcep1808_0072	1	80634	81080	80838	81080	Yes
3	NC_007651.0006	xenovorans	5	NC_007951.4421	Bxe_A4502	-1	4852086	4852532	4852086	4852331	Yes
4	NC_007651.0007	ambifaria	3	NC_010551.0062	BamMC406_0062	-1	68707	71022	68707	71043	Yes
4	NC_007651.0007	pseudomallei	3	NC_007434.0198	BURPS1710b_0220	1	231175	233448	231175	233448	No
4	NC_007651.0007	thailandensis	3	NC_007651.0007	BTH_I0007	1	8330	10585	8330	10585	No
4	NC_007651.0007	vietnamiensis	3	NC_009256.0068	Bcep1808_0070	-1	76782	79085	76782	79106	Yes
4	NC_007651.0007	xenovorans	3	NC_007951.4422	Bxe_A4501	1	4853048	4855420	4853033	4855420	Yes
5	NC_007651.0008	ambifaria	5	NC_010551.0061	BamMC406_0061	-1	67211	68710	67211	68374	Yes
5	NC_007651.0008	pseudomallei	5	NC_007434.0199	BURPS1710b_0221	1	233445	234938	233775	234938	Yes
5	NC_007651.0008	thailandensis	5	NC_007651.0008	BTH_I0008	1	10582	12075	10912	12075	Yes
5	NC_007651.0008	vietnamiensis	5	NC_009256.0067	Bcep1808_0069	-1	75286	76785	75286	76449	Yes
5	NC_007651.0008	xenovorans	5	NC_007951.4423	Bxe_A4500	1	4855417	4856985	4855819	4856985	Yes
6	NC_007651.0010	ambifaria	1	NC_010551.0059	BamMC406_0059	1	65548	65958	65548	65958	No
6	NC_007651.0010	pseudomallei	1	NC_007434.0201	BURPS1710b_0223	-1	236232	236642	236232	236642	No
6	NC_007651.0010	thailandensis	1	NC_007651.0010	BTH_I0010	-1	13375	13785	13375	13785	No
6	NC_007651.0010	vietnamiensis	1	NC_009256.0065	Bcep1808_0067	1	73623	74033	73623	74033	No
6	NC_007651.0010	xenovorans	1	NC_007951.4425	Bxe_A4498	-1	4858318	4858740	4858318	4858731	Yes
7	NC_007651.0012	ambifaria	4	NC_010551.0057	BamMC406_0057	-1	64326	64874	64326	64748	Yes
7	NC_007651.0012	pseudomallei	4	NC_007434.0203	BURPS1710b_0225	1	237286	237876	237454	237876	Yes
7	NC_007651.0012	thailandensis	4	NC_007651.0012	BTH_I0012	1	14607	15029	14607	15029	No
7	NC_007651.0012	vietnamiensis	4	NC_009256.0063	Bcep1808_0065	-1	72424	72954	72424	72846	Yes
7	NC_007651.0012	xenovorans	4	NC_007951.4427	Bxe_A4496	1	4859570	4860109	4859687	4860109	Yes
8	NC_007651.0013	ambifaria	2	NC_010551.0056	BamMC406_0056	-1	63922	64275	63922	64323	Yes
8	NC_007651.0013	pseudomallei	2	NC_007434.0204	BURPS1710b_0226	1	237876	238283	237879	238283	Yes
8	NC_007651.0013	thailandensis	2	NC_007651.0013	BTH_I0013	1	15032	15436	15032	15436	No
8	NC_007651.0013	vietnamiensis	2	NC_009256.0062	Bcep1808_0064	-1	72020	72421	72020	72421	No
8	NC_007651.0013	xenovorans	2	NC_007951.4428	Bxe_A4495	1	4860111	4860527	4860111	4860527	No
9	NC_007651.0014	ambifaria	1	NC_010551.0055	BamMC406_0055	-1	63240	63914	63240	63944	Yes
9	NC_007651.0014	pseudomallei	1	NC_007434.0205	BURPS1710b_0227	1	238261	238989	238261	238989	No
9	NC_007651.0014	thailandensis	1	NC_007651.0014	BTH_I0014	1	15414	16142	15414	16142	No
9	NC_007651.0014	vietnamiensis	1	NC_009256.0061	Bcep1808_0063	-1	71338	72042	71338	72042	No
9	NC_007651.0014	xenovorans	1	NC_007951.4429	Bxe_A4494	1	4860505	4861191	4860505	4861191	No
10	NC_007651.0015	ambifaria	1	NC_010551.0054	BamMC406_0054	-1	62116	63237	62116	63237	No
10	NC_007651.0015	pseudomallei	1	NC_007434.0206	BURPS1710b_0228	1	238991	240241	238991	240241	No
10	NC_007651.0015	thailandensis	1	NC_007651.0015	BTH_I0015	1	16144	17397	16144	17397	No
10	NC_007651.0015	vietnamiensis	1	NC_009256.0060	Bcep1808_0062	-1	70235	71335	70235	71335	No
10	NC_007651.0015	xenovorans	1	NC_007951.4430	Bxe_A4493	1	4861631	4862929	4861193	4862929	Yes
11	NC_007651.0018	ambifaria	5	NC_010551.0051	BamMC406_0051	-1	59398	60186	59398	59898	Yes
11	NC_007651.0018	pseudomallei	5	NC_007434.0209	BURPS1710b_0231	1	242238	243029	242529	243029	Yes
11	NC_007651.0018	thailandensis	5	NC_007651.0018	BTH_I0018	1	19376	20167	19667	20167	Yes
11	NC_007651.0018	vietnamiensis	5	NC_009256.0057	Bcep1808_0059	-1	67520	68308	67520	68020	Yes
11	NC_007651.0018	xenovorans	5	NC_007951.4433	Bxe_A4490	1	4864920	4865699	4865208	4865699	Yes
12	NC_007651.0021	ambifaria	5	NC_010551.0047	BamMC406_0047	-1	56076	56564	56076	56423	Yes
12	NC_007651.0021	pseudomallei	5	NC_007434.0212	BURPS1710b_0234	1	245534	246025	245672	246025	Yes
12	NC_007651.0021	thailandensis	5	NC_007651.0021	BTH_I0021	1	22650	23153	22788	23153	Yes
12	NC_007651.0021	vietnamiensis	5	NC_009256.0054	Bcep1808_0056	-1	64704	65201	64704	65060	Yes
12	NC_007651.0021	xenovorans	5	NC_007951.4437	Bxe_A4487	1	4868273	4868815	4868414	4868815	Yes
13	NC_007651.0026	ambifaria	2	NC_010551.0042	BamMC406_0042	-1	51229	51765	51229	51732	Yes
13	NC_007651.0026	pseudomallei	2	NC_007434.0217	BURPS1710b_0239	1	250938	251435	250938	251435	No
13	NC_007651.0026	thailandensis	2	NC_007651.0026	BTH_I0026	1	27989	28486	27989	28486	No
13	NC_007651.0026	vietnamiensis	2	NC_009256.0048	Bcep1808_0051	-1	59803	60339	59803	60306	Yes
13	NC_007651.0026	xenovorans	2	NC_007951.4263	Bxe_A0159	1	4677892	4678398	4677892	4678398	No
14	NC_007651.0030	ambifaria	5	NC_010551.0038	BamMC406_0038	-1	48369	49130	48369	48971	Yes
14	NC_007651.0030	pseudomallei	5	NC_007434.0221	BURPS1710b_0243	1	253610	254440	253838	254440	Yes
14	NC_007651.0030	thailandensis	5	NC_007651.0030	BTH_I0030	1	30670	31500	30898	31500	Yes
14	NC_007651.0030	vietnamiensis	5	NC_009256.0044	Bcep1808_0047	-1	56916	57677	56916	57518	Yes
14	NC_007651.0030	xenovorans	5	NC_007951.4267	Bxe_A0155	1	4680536	4681375	4680773	4681375	Yes
15	NC_007651.0031	ambifaria	5	NC_010551.0037	BamMC406_0037	-1	48080	48352	48080	48334	Yes
15	NC_007651.0031	pseudomallei	5	NC_007434.0222	BURPS1710b_0244	1	254466	254738	254484	254738	Yes
15	NC_007651.0031	thailandensis	5	NC_007651.0031	BTH_I0031	1	31526	31798	31544	31798	Yes
15	NC_007651.0031	vietnamiensis	5	NC_009256.0043	Bcep1808_0046	-1	56628	56900	56628	56882	Yes
15	NC_007651.0031	xenovorans	5	NC_007951.4268	Bxe_A0154	1	4681447	4681716	4681465	4681716	Yes
16	NC_007651.0037	ambifaria	4	NC_010551.0033	BamMC406_0033	-1	44304	45152	44304	45161	Yes
16	NC_007651.0037	pseudomallei	4	NC_007434.0229	BURPS1710b_0253	1	259938	260786	259929	260786	Yes
16	NC_007651.0037	thailandensis	4	NC_007651.0037	BTH_I0037	1	36380	37228	36371	37228	Yes
16	NC_007651.0037	vietnamiensis	4	NC_009256.0039	Bcep1808_0042	-1	52842	53690	52842	53699	Yes
16	NC_007651.0037	xenovorans	4	NC_007952.2518	Bxe_B0493	1	2833729	2834592	2833729	2834592	No
17	NC_007651.0071	ambifaria	5	NC_010551.0015	BamMC406_0015	-1	24591	25682	24591	25379	Yes
17	NC_007651.0071	pseudomallei	5	NC_007434.0264	BURPS1710b_0295	1	301668	302753	301965	302753	Yes
17	NC_007651.0071	thailandensis	5	NC_007651.0071	BTH_I0072	1	76454	77539	76751	77539	Yes
17	NC_007651.0071	vietnamiensis	5	NC_009256.0023	Bcep1808_0024	-1	32893	33981	32893	33681	Yes
17	NC_007651.0071	xenovorans	5	NC_007952.1366	Bxe_B1668	1	1520679	1521770	1520976	1521770	Yes
18	NC_007651.0081	ambifaria	5	NC_010551.3085	BamMC406_3093	-1	3435481	3436023	3435481	3435927	Yes
18	NC_007651.0081	pseudomallei	5	NC_007434.0295	BURPS1710b_0317	1	332621	333181	332717	333181	Yes
18	NC_007651.0081	thailandensis	5	NC_007651.0081	BTH_I0081	1	86467	87027	86563	87027	Yes
18	NC_007651.0081	vietnamiensis	5	NC_009256.3331	Bcep1808_3304	-1	3644717	3645259	3644717	3645163	Yes
18	NC_007651.0081	xenovorans	5	NC_007951.4448	Bxe_A4477	-1	4880137	4880679	4880137	4880586	Yes
19	NC_007651.0083	ambifaria	1	NC_010551.3083	BamMC406_3091	-1	3433905	3434459	3433905	3434459	No
19	NC_007651.0083	pseudomallei	1	NC_007434.0297	BURPS1710b_0319	1	334231	334785	334231	334785	No
19	NC_007651.0083	thailandensis	1	NC_007651.0083	BTH_I0083	1	88081	88635	88081	88635	No
19	NC_007651.0083	vietnamiensis	1	NC_009256.3329	Bcep1808_3302	-1	3643139	3643693	3643139	3643693	No
19	NC_007651.0083	xenovorans	1	NC_007951.4445	Bxe_A4480	-1	4876168	4876863	4876168	4876722	Yes
20	NC_007651.0086	ambifaria	5	NC_010551.3080	BamMC406_3088	-1	3430993	3431967	3430993	3431661	Yes
20	NC_007651.0086	pseudomallei	5	NC_007434.0300	BURPS1710b_0323	1	336898	337839	337186	337839	Yes
20	NC_007651.0086	thailandensis	5	NC_007651.0086	BTH_I0086	1	90673	91614	90961	91614	Yes
20	NC_007651.0086	vietnamiensis	5	NC_009256.3325	Bcep1808_3299	-1	3640202	3641200	3640202	3640870	Yes
20	NC_007651.0086	xenovorans	5	NC_007951.4441	NA	-1	4873167	4874084	4873167	4873820	Yes
21	NC_007651.0087	ambifaria	1	NC_010551.3079	BamMC406_3087	-1	3428885	3430498	3428885	3430498	No
21	NC_007651.0087	pseudomallei	1	NC_007434.0301	BURPS1710b_0324	1	337998	339611	337998	339611	No
21	NC_007651.0087	thailandensis	1	NC_007651.0087	BTH_I0087	1	91752	93398	91785	93398	Yes
21	NC_007651.0087	vietnamiensis	1	NC_009256.3323	Bcep1808_3298	-1	3638025	3639638	3638025	3639638	No
21	NC_007651.0087	xenovorans	1	NC_007951.4440	Bxe_A4484	-1	4871281	4872897	4871281	4872897	No
22	NC_007651.0127	ambifaria	1	NC_010551.3062	BamMC406_3070	1	3410644	3411657	3410644	3411657	No
22	NC_007651.0127	pseudomallei	1	NC_007434.0318	BURPS1710b_0341	-1	355743	356759	355743	356759	No
22	NC_007651.0127	thailandensis	1	NC_007651.0127	BTH_I0123	-1	150585	151601	150585	151601	No
22	NC_007651.0127	vietnamiensis	1	NC_009256.3317	Bcep1808_3291	1	3631353	3632366	3631353	3632366	No
22	NC_007651.0127	xenovorans	1	NC_007951.0037	Bxe_A4423	-1	52547	53638	52547	53560	Yes
23	NC_007651.0129	ambifaria	1	NC_010551.3060	BamMC406_3068	1	3406432	3409029	3406432	3409029	No
23	NC_007651.0129	pseudomallei	1	NC_007434.0320	BURPS1710b_0343	-1	358475	361195	358475	361084	Yes
23	NC_007651.0129	thailandensis	1	NC_007651.0129	BTH_I0125	-1	153323	155932	153323	155932	No
23	NC_007651.0129	vietnamiensis	1	NC_009256.3315	Bcep1808_3289	1	3627189	3629786	3627189	3629786	No
23	NC_007651.0129	xenovorans	1	NC_007951.0040	Bxe_A4419	-1	57407	60073	57407	60073	No
24	NC_007651.0131	ambifaria	5	NC_010551.3058	BamMC406_3066	1	3404555	3405823	3405425	3405823	Yes
24	NC_007651.0131	pseudomallei	5	NC_007434.0322	BURPS1710b_0345	-1	361726	362916	361726	362046	Yes
24	NC_007651.0131	thailandensis	5	NC_007651.0131	BTH_I0127	-1	156574	157761	156574	156891	Yes
24	NC_007651.0131	vietnamiensis	5	NC_009256.3313	Bcep1808_3287	1	3625230	3626579	3626145	3626579	Yes
24	NC_007651.0131	xenovorans	5	NC_007951.0042	Bxe_A4417	-1	60788	62053	60788	61183	Yes
25	NC_007651.0136	ambifaria	2	NC_010551.3053	BamMC406_3061	-1	3399530	3400918	3399530	3400918	No
25	NC_007651.0136	pseudomallei	2	NC_007434.0327	BURPS1710b_0350	1	366874	368283	366874	368283	No
25	NC_007651.0136	thailandensis	2	NC_007651.0136	BTH_I0132	1	161637	163049	161637	163049	No
25	NC_007651.0136	vietnamiensis	2	NC_009256.3308	Bcep1808_3282	-1	3620213	3621697	3620213	3621601	Yes
25	NC_007651.0136	xenovorans	2	NC_007951.0047	Bxe_A4412	1	65920	67293	65854	67293	Yes
26	NC_007651.0142	ambifaria	5	NC_010551.3047	BamMC406_3055	-1	3393433	3393885	3393433	3393795	Yes
26	NC_007651.0142	pseudomallei	5	NC_007434.0333	BURPS1710b_0358	1	373913	374365	374003	374365	Yes
26	NC_007651.0142	thailandensis	5	NC_007651.0142	BTH_I0139	1	168678	169130	168768	169130	Yes
26	NC_007651.0142	vietnamiensis	5	NC_009256.3222	Bcep1808_3201	-1	3543739	3544191	3543739	3544101	Yes
26	NC_007651.0142	xenovorans	5	NC_007951.0053	Bxe_A4405	1	73010	73456	73103	73456	Yes
27	NC_007651.0156	ambifaria	2	NC_010551.3033	BamMC406_3041	-1	3377382	3378326	3377382	3378326	No
27	NC_007651.0156	pseudomallei	2	NC_007434.0347	BURPS1710b_0373	1	390207	391151	390207	391151	No
27	NC_007651.0156	thailandensis	2	NC_007651.0156	BTH_I0153	1	184575	185519	184575	185519	No
27	NC_007651.0156	vietnamiensis	2	NC_009256.3208	Bcep1808_3187	-1	3527573	3528691	3527573	3528517	Yes
27	NC_007651.0156	xenovorans	2	NC_007952.1282	Bxe_B1753	1	1430867	1431988	1431020	1431988	Yes
28	NC_007651.0157	ambifaria	1	NC_010551.3032	BamMC406_3040	1	3376295	3377329	3376295	3377329	No
28	NC_007651.0157	pseudomallei	1	NC_007434.0348	BURPS1710b_0374	-1	391525	392577	391525	392577	No
28	NC_007651.0157	thailandensis	1	NC_007651.0157	BTH_I0154	-1	185747	186787	185747	186787	No
28	NC_007651.0157	vietnamiensis	1	NC_009256.3207	Bcep1808_3186	1	3526495	3527532	3526495	3527532	No
28	NC_007651.0157	xenovorans	1	NC_007951.0066	Bxe_A4392	-1	87454	88704	87454	88617	Yes
29	NC_007651.0162	ambifaria	5	NC_010551.2998	BamMC406_3006	1	3327534	3328325	3327699	3328325	Yes
29	NC_007651.0162	pseudomallei	5	NC_007434.0353	NA	-1	396656	397459	396656	397282	Yes
29	NC_007651.0162	thailandensis	5	NC_007651.0162	BTH_I0159	-1	190823	191626	190823	191449	Yes
29	NC_007651.0162	vietnamiensis	5	NC_009256.3201	Bcep1808_3180	1	3518247	3519038	3518412	3519038	Yes
29	NC_007651.0162	xenovorans	5	NC_007951.0071	Bxe_A4386	-1	92847	93650	92847	93524	Yes
30	NC_007651.0163	ambifaria	1	NC_010551.2997	BamMC406_3005	1	3326638	3327537	3326638	3327537	No
30	NC_007651.0163	pseudomallei	1	NC_007434.0354	BURPS1710b_0380	-1	397456	398511	397456	398355	Yes
30	NC_007651.0163	thailandensis	1	NC_007651.0163	BTH_I0160	-1	191623	192522	191623	192522	No
30	NC_007651.0163	vietnamiensis	1	NC_009256.3200	Bcep1808_3179	1	3517351	3518250	3517351	3518250	No
30	NC_007651.0163	xenovorans	1	NC_007951.0073	Bxe_A4385	-1	93865	94764	93865	94764	No
31	NC_007651.0170	ambifaria	2	NC_010551.2990	BamMC406_2998	1	3319655	3320818	3319742	3320818	Yes
31	NC_007651.0170	pseudomallei	2	NC_007434.0361	BURPS1710b_0389	-1	404319	405395	404319	405395	No
31	NC_007651.0170	thailandensis	2	NC_007651.0170	BTH_I0168	-1	198460	199533	198460	199533	No
31	NC_007651.0170	vietnamiensis	2	NC_009256.3193	Bcep1808_3172	1	3510506	3511669	3510596	3511669	Yes
31	NC_007651.0170	xenovorans	2	NC_007951.0080	Bxe_A4377	-1	102386	103477	102386	103477	No
32	NC_007651.0174	ambifaria	4	NC_010551.2986	BamMC406_2994	1	3315632	3316561	3315713	3316561	Yes
32	NC_007651.0174	pseudomallei	4	NC_007434.0365	NA	-1	408670	409539	408670	409518	Yes
32	NC_007651.0174	thailandensis	4	NC_007651.0174	BTH_I0172	-1	202772	203641	202772	203620	Yes
32	NC_007651.0174	vietnamiensis	4	NC_009256.3189	Bcep1808_3168	1	3506543	3507391	3506543	3507391	No
32	NC_007651.0174	xenovorans	4	NC_007951.0084	Bxe_A4373	-1	106734	107597	106734	107576	Yes
33	NC_007651.0178	ambifaria	1	NC_010551.2982	BamMC406_2990	-1	3311543	3312316	3311543	3312316	No
33	NC_007651.0178	pseudomallei	1	NC_007434.0369	BURPS1710b_0397	1	412747	413574	412804	413574	Yes
33	NC_007651.0178	thailandensis	1	NC_007651.0178	BTH_I0176	1	206912	207682	206912	207682	No
33	NC_007651.0178	vietnamiensis	1	NC_009256.3185	Bcep1808_3164	-1	3502394	3503167	3502394	3503167	No
33	NC_007651.0178	xenovorans	1	NC_007951.0089	Bxe_A4369	1	111078	111839	111078	111839	No
34	NC_007651.0180	ambifaria	5	NC_010551.2980	BamMC406_2988	-1	3309942	3310985	3309942	3310949	Yes
34	NC_007651.0180	pseudomallei	5	NC_007434.0371	BURPS1710b_0400	1	414170	415279	414272	415279	Yes
34	NC_007651.0180	thailandensis	5	NC_007651.0180	BTH_I0178	1	208260	209303	208296	209303	Yes
34	NC_007651.0180	vietnamiensis	5	NC_009256.3183	Bcep1808_3162	-1	3500806	3501849	3500806	3501813	Yes
34	NC_007651.0180	xenovorans	5	NC_007951.0091	Bxe_A4367	1	112352	113395	112388	113395	Yes
35	NC_007651.0183	ambifaria	5	NC_010552.1314	BamMC406_4412	1	1494516	1495820	1494870	1495820	Yes
35	NC_007651.0183	pseudomallei	5	NC_007434.0374	BURPS1710b_0403	-1	417019	418308	417019	417978	Yes
35	NC_007651.0183	thailandensis	5	NC_007651.0183	BTH_I0181	-1	211087	212376	211087	212046	Yes
35	NC_007651.0183	vietnamiensis	5	NC_009255.1749	Bcep1808_5058	1	1954878	1956131	1955181	1956131	Yes
35	NC_007651.0183	xenovorans	5	NC_007951.0093	Bxe_A4365	-1	113912	115114	113912	114865	Yes
36	NC_007651.0185	ambifaria	5	NC_010551.2976	BamMC406_2984	-1	3306443	3307474	3306443	3307465	Yes
36	NC_007651.0185	pseudomallei	5	NC_007434.0376	BURPS1710b_0405	1	418906	419946	418915	419946	Yes
36	NC_007651.0185	thailandensis	5	NC_007651.0185	BTH_I0183	1	212977	214017	212986	214017	Yes
36	NC_007651.0185	vietnamiensis	5	NC_009256.3179	Bcep1808_3157	-1	3497284	3498315	3497284	3498306	Yes
36	NC_007651.0185	xenovorans	5	NC_007951.0098	Bxe_A4360	1	122332	123411	122383	123411	Yes
37	NC_007651.0200	ambifaria	1	NC_010551.2970	BamMC406_2978	1	3299119	3300660	3299119	3300660	No
37	NC_007651.0200	pseudomallei	1	NC_007434.0383	BURPS1710b_0414	-1	427497	429077	427497	429077	No
37	NC_007651.0200	thailandensis	1	NC_007651.0200	BTH_I0197	-1	230466	231995	230466	231995	No
37	NC_007651.0200	vietnamiensis	1	NC_009256.3174	Bcep1808_3152	1	3489958	3491484	3489955	3491484	Yes
37	NC_007651.0200	xenovorans	1	NC_007951.4260	Bxe_A0163	1	4673743	4675401	4673743	4675401	No
38	NC_007651.0201	ambifaria	1	NC_010551.2969	BamMC406_2977	1	3298442	3299125	3298442	3299125	No
38	NC_007651.0201	pseudomallei	1	NC_007434.0384	BURPS1710b_0415	-1	429071	429751	429071	429751	No
38	NC_007651.0201	thailandensis	1	NC_007651.0201	BTH_I0198	-1	231989	232669	231989	232669	No
38	NC_007651.0201	vietnamiensis	1	NC_009256.3173	Bcep1808_3151	1	3489281	3489961	3489281	3489961	No
38	NC_007651.0201	xenovorans	1	NC_007951.4259	Bxe_A0164	1	4673066	4673749	4673072	4673749	Yes
39	NC_007651.0208	ambifaria	5	NC_010551.2962	BamMC406_2970	-1	3292445	3292765	3292445	3292606	Yes
39	NC_007651.0208	pseudomallei	5	NC_007434.0391	BURPS1710b_0421	1	435614	435931	435773	435931	Yes
39	NC_007651.0208	thailandensis	5	NC_007651.0208	BTH_I0205	1	238542	238868	238701	238868	Yes
39	NC_007651.0208	vietnamiensis	5	NC_009256.3166	Bcep1808_3144	-1	3483262	3483585	3483262	3483426	Yes
39	NC_007651.0208	xenovorans	5	NC_007951.4252	Bxe_A0171	-1	4666858	4667217	4666858	4667058	Yes
40	NC_007651.0209	ambifaria	2	NC_010551.2961	BamMC406_2969	-1	3291445	3292179	3291445	3292179	No
40	NC_007651.0209	pseudomallei	2	NC_007434.0392	BURPS1710b_0422	1	436124	436870	436151	436870	Yes
40	NC_007651.0209	thailandensis	2	NC_007651.0209	BTH_I0206	1	239376	240122	239403	240122	Yes
40	NC_007651.0209	vietnamiensis	2	NC_009256.3165	Bcep1808_3143	-1	3482235	3482969	3482235	3482969	No
40	NC_007651.0209	xenovorans	2	NC_007951.0100	Bxe_A4358	1	125679	126419	125679	126419	No
41	NC_007651.0216	ambifaria	5	NC_010551.2953	BamMC406_2962	1	3283996	3284811	3284119	3284811	Yes
41	NC_007651.0216	pseudomallei	5	NC_007434.0399	BURPS1710b_0429	-1	443459	444271	443459	444151	Yes
41	NC_007651.0216	thailandensis	5	NC_007651.0216	BTH_I0213	-1	246319	247131	246319	247011	Yes
41	NC_007651.0216	vietnamiensis	5	NC_009256.3159	Bcep1808_3137	1	3475359	3476174	3475482	3476174	Yes
41	NC_007651.0216	xenovorans	5	NC_007951.0122	Bxe_A4337	-1	150725	151522	150725	151408	Yes
42	NC_007651.0217	ambifaria	2	NC_010551.2952	BamMC406_2961	1	3283502	3283990	3283502	3283990	No
42	NC_007651.0217	pseudomallei	2	NC_007434.0400	BURPS1710b_0431	-1	444278	444841	444278	444775	Yes
42	NC_007651.0217	thailandensis	2	NC_007651.0217	BTH_I0214	-1	247138	247710	247138	247644	Yes
42	NC_007651.0217	vietnamiensis	2	NC_009256.3158	Bcep1808_3136	1	3474868	3475353	3474868	3475353	No
42	NC_007651.0217	xenovorans	2	NC_007951.0123	Bxe_A4336	-1	151611	152147	151611	152147	No
43	NC_007651.0218	ambifaria	1	NC_010551.2951	BamMC406_2960	-1	3282116	3283096	3282116	3283096	No
43	NC_007651.0218	pseudomallei	1	NC_007434.0401	BURPS1710b_0433	1	445202	446182	445202	446182	No
43	NC_007651.0218	thailandensis	1	NC_007651.0218	BTH_I0216	1	248079	249059	248079	249059	No
43	NC_007651.0218	vietnamiensis	1	NC_009256.3156	Bcep1808_3134	-1	3472777	3473757	3472777	3473757	No
43	NC_007651.0218	xenovorans	1	NC_007951.0124	Bxe_A4335	1	152429	153394	152417	153394	Yes
44	NC_007651.0219	ambifaria	5	NC_010551.2950	BamMC406_2959	-1	3280881	3281990	3280881	3281969	Yes
44	NC_007651.0219	pseudomallei	5	NC_007434.0402	BURPS1710b_0434	1	446254	447375	446281	447375	Yes
44	NC_007651.0219	thailandensis	5	NC_007651.0219	BTH_I0217	1	249129	250250	249156	250250	Yes
44	NC_007651.0219	vietnamiensis	5	NC_009256.3155	Bcep1808_3133	-1	3471558	3472667	3471558	3472646	Yes
44	NC_007651.0219	xenovorans	5	NC_007951.0125	Bxe_A4334	1	153781	154887	153802	154887	Yes
45	NC_007651.0221	ambifaria	5	NC_010551.2948	BamMC406_2957	-1	3278920	3280227	3278920	3280152	Yes
45	NC_007651.0221	pseudomallei	5	NC_007434.0404	BURPS1710b_0436	1	448057	449349	448126	449349	Yes
45	NC_007651.0221	thailandensis	5	NC_007651.0221	BTH_I0219	1	250931	252223	251000	252223	Yes
45	NC_007651.0221	vietnamiensis	5	NC_009256.3153	Bcep1808_3131	-1	3469560	3470867	3469560	3470792	Yes
45	NC_007651.0221	xenovorans	5	NC_007951.0127	Bxe_A4332	1	155684	156976	155732	156976	Yes
46	NC_007651.0225	ambifaria	5	NC_010551.2944	BamMC406_2953	-1	3273925	3274923	3273925	3274887	Yes
46	NC_007651.0225	pseudomallei	5	NC_007434.0408	BURPS1710b_0440	1	453542	454534	453575	454534	Yes
46	NC_007651.0225	thailandensis	5	NC_007651.0225	BTH_I0223	1	256369	257361	256402	257361	Yes
46	NC_007651.0225	vietnamiensis	5	NC_009256.3149	Bcep1808_3127	-1	3464414	3465412	3464414	3465376	Yes
46	NC_007651.0225	xenovorans	5	NC_007951.4238	Bxe_A0185	-1	4647548	4648552	4647548	4648519	Yes
47	NC_007651.0231	ambifaria	5	NC_010551.2940	BamMC406_2949	1	3269326	3270396	3269674	3270396	Yes
47	NC_007651.0231	pseudomallei	5	NC_007434.0414	BURPS1710b_0448	-1	460305	461384	460305	461036	Yes
47	NC_007651.0231	thailandensis	5	NC_007651.0231	BTH_I0229	-1	262965	264044	262965	263696	Yes
47	NC_007651.0231	vietnamiensis	5	NC_009256.3145	Bcep1808_3123	1	3459805	3460872	3460153	3460872	Yes
47	NC_007651.0231	xenovorans	5	NC_007951.4229	Bxe_A0194	1	4638647	4639699	4638971	4639699	Yes
48	NC_007651.0234	ambifaria	1	NC_010551.2937	BamMC406_2946	1	3267347	3267943	3267347	3267943	No
48	NC_007651.0234	pseudomallei	1	NC_007434.0417	BURPS1710b_0452	-1	462947	463543	462947	463543	No
48	NC_007651.0234	thailandensis	1	NC_007651.0234	BTH_I0232	-1	265424	266020	265424	266020	No
48	NC_007651.0234	vietnamiensis	1	NC_009256.3142	Bcep1808_3120	1	3457829	3458425	3457829	3458425	No
48	NC_007651.0234	xenovorans	1	NC_007951.4226	Bxe_A0197	1	4636669	4637211	4636612	4637211	Yes
49	NC_007651.0235	ambifaria	1	NC_010551.2936	BamMC406_2945	-1	3265374	3267326	3265374	3267326	No
49	NC_007651.0235	pseudomallei	1	NC_007434.0418	BURPS1710b_0453	1	463565	465520	463565	465520	No
49	NC_007651.0235	thailandensis	1	NC_007651.0235	BTH_I0233	1	266042	267997	266042	267997	No
49	NC_007651.0235	vietnamiensis	1	NC_009256.3141	Bcep1808_3119	-1	3455856	3457808	3455856	3457808	No
49	NC_007651.0235	xenovorans	1	NC_007951.4225	Bxe_A0198	-1	4634624	4636630	4634624	4636591	Yes
50	NC_007651.0239	ambifaria	2	NC_010551.2929	BamMC406_2938	1	3258494	3258934	3258494	3258934	No
50	NC_007651.0239	pseudomallei	2	NC_007434.0423	BURPS1710b_0459	-1	469899	470384	469899	470339	Yes
50	NC_007651.0239	thailandensis	2	NC_007651.0239	BTH_I0237	-1	271136	271630	271136	271576	Yes
50	NC_007651.0239	vietnamiensis	2	NC_009256.3135	Bcep1808_3113	1	3448938	3449378	3448938	3449378	No
50	NC_007651.0239	xenovorans	2	NC_007951.4286	Bxe_A0137	1	4698149	4698595	4698149	4698595	No
51	NC_007651.0244	ambifaria	5	NC_010551.2924	BamMC406_2933	-1	3254718	3255464	3254718	3255398	Yes
51	NC_007651.0244	pseudomallei	5	NC_007434.0428	BURPS1710b_0464	1	473710	474552	473776	474552	Yes
51	NC_007651.0244	thailandensis	5	NC_007651.0244	BTH_I0242	1	275033	275869	275099	275869	Yes
51	NC_007651.0244	vietnamiensis	5	NC_009256.3130	Bcep1808_3108	-1	3445107	3445853	3445107	3445787	Yes
51	NC_007651.0244	xenovorans	5	NC_007951.4281	Bxe_A0142	-1	4693960	4694682	4693960	4694619	Yes
52	NC_007651.0247	ambifaria	5	NC_010551.2921	BamMC406_2930	-1	3251845	3252633	3251845	3252600	Yes
52	NC_007651.0247	pseudomallei	5	NC_007434.0431	BURPS1710b_0467	1	476643	477431	476676	477431	Yes
52	NC_007651.0247	thailandensis	5	NC_007651.0247	BTH_I0245	1	277958	278746	277991	278746	Yes
52	NC_007651.0247	vietnamiensis	5	NC_009256.3127	Bcep1808_3105	-1	3442234	3443022	3442234	3442989	Yes
52	NC_007651.0247	xenovorans	5	NC_007951.4278	Bxe_A0145	-1	4690808	4691596	4690808	4691563	Yes
53	NC_007651.0248	ambifaria	5	NC_010551.2920	BamMC406_2929	-1	3251134	3251823	3251134	3251709	Yes
53	NC_007651.0248	pseudomallei	5	NC_007434.0432	BURPS1710b_0468	1	477452	478174	477599	478174	Yes
53	NC_007651.0248	thailandensis	5	NC_007651.0248	BTH_I0246	1	278767	279489	278914	279489	Yes
53	NC_007651.0248	vietnamiensis	5	NC_009256.3126	Bcep1808_3104	-1	3441524	3442213	3441524	3442099	Yes
53	NC_007651.0248	xenovorans	5	NC_007951.4277	Bxe_A0146	-1	4689991	4690695	4689991	4690566	Yes
54	NC_007651.0249	ambifaria	3	NC_010551.2919	BamMC406_2928	-1	3249950	3251134	3249950	3251128	Yes
54	NC_007651.0249	pseudomallei	3	NC_007434.0433	BURPS1710b_0469	1	478264	479373	478180	479373	Yes
54	NC_007651.0249	thailandensis	3	NC_007651.0249	BTH_I0247	1	279519	280688	279495	280688	Yes
54	NC_007651.0249	vietnamiensis	3	NC_009256.3125	Bcep1808_3103	-1	3440346	3441518	3440346	3441518	No
54	NC_007651.0249	xenovorans	3	NC_007951.4276	Bxe_A0147	-1	4688792	4689988	4688792	4689988	No
55	NC_007651.0250	ambifaria	5	NC_010551.2918	BamMC406_2927	-1	3248957	3249949	3248957	3249799	Yes
55	NC_007651.0250	pseudomallei	5	NC_007434.0434	BURPS1710b_0471	1	479374	480309	479524	480309	Yes
55	NC_007651.0250	thailandensis	5	NC_007651.0250	BTH_I0248	1	280689	281621	280839	281621	Yes
55	NC_007651.0250	vietnamiensis	5	NC_009256.3124	Bcep1808_3102	-1	3439357	3440346	3439357	3440199	Yes
55	NC_007651.0250	xenovorans	5	NC_007951.4275	Bxe_A0148	-1	4687781	4688779	4687781	4688617	Yes
56	NC_007651.0256	ambifaria	5	NC_010551.2912	BamMC406_2921	-1	3241384	3241998	3241384	3241791	Yes
56	NC_007651.0256	pseudomallei	5	NC_007434.0441	BURPS1710b_0479	1	487610	488209	487817	488209	Yes
56	NC_007651.0256	thailandensis	5	NC_007651.0256	BTH_I0254	1	288934	289533	289141	289533	Yes
56	NC_007651.0256	vietnamiensis	5	NC_009256.3118	Bcep1808_3096	-1	3431810	3432424	3431810	3432217	Yes
56	NC_007651.0256	xenovorans	5	NC_007952.0190	Bxe_B2836	-1	224811	225479	224811	225170	Yes
57	NC_007651.0259	ambifaria	3	NC_010557.0755	BamMC406_6268	-1	855436	855780	855436	855747	Yes
57	NC_007651.0259	pseudomallei	3	NC_007434.0444	BURPS1710b_0482	1	489552	489863	489552	489863	No
57	NC_007651.0259	thailandensis	3	NC_007651.0259	BTH_I0257	1	290841	291152	290841	291152	No
57	NC_007651.0259	vietnamiensis	3	NC_009254.0413	Bcep1808_5878	1	471221	471565	471254	471565	Yes
57	NC_007651.0259	xenovorans	3	NC_007952.1288	Bxe_B1747	-1	1436440	1436781	1436440	1436748	Yes
58	NC_007651.0266	ambifaria	5	NC_010552.1982	BamMC406_5080	-1	2249751	2250920	2249751	2250659	Yes
58	NC_007651.0266	pseudomallei	5	NC_007434.0451	BURPS1710b_0488	-1	495316	496563	495316	496236	Yes
58	NC_007651.0266	thailandensis	5	NC_007651.0266	BTH_I0264	-1	296681	297928	296681	297601	Yes
58	NC_007651.0266	vietnamiensis	5	NC_009255.1428	Bcep1808_4730	-1	1574390	1575574	1574390	1575292	Yes
58	NC_007651.0266	xenovorans	5	NC_007951.2392	Bxe_A2063	-1	2651124	2652284	2651124	2652032	Yes
59	NC_007651.0269	ambifaria	1	NC_010552.1664	BamMC406_4759	1	1895929	1897413	1895929	1897413	No
59	NC_007651.0269	pseudomallei	1	NC_007434.0452	BURPS1710b_0489	-1	496966	498480	496966	498480	No
59	NC_007651.0269	thailandensis	1	NC_007651.0269	BTH_I0267	-1	299336	300880	299336	300880	No
59	NC_007651.0269	vietnamiensis	1	NC_009255.2028	Bcep1808_5348	1	2292535	2294016	2292535	2294016	No
59	NC_007651.0269	xenovorans	1	NC_007952.1200	Bxe_B1832	-1	1340920	1342452	1340920	1342422	Yes
60	NC_007651.0289	ambifaria	2	NC_010552.0290	BamMC406_3392	1	314715	315548	314694	315548	Yes
60	NC_007651.0289	pseudomallei	2	NC_007434.0467	BURPS1710b_0509	1	513887	514735	513887	514735	No
60	NC_007651.0289	thailandensis	2	NC_007651.0289	BTH_I0285	1	319756	320610	319756	320610	No
60	NC_007651.0289	vietnamiensis	2	NC_009255.0667	Bcep1808_3981	-1	751735	752574	751735	752580	Yes
60	NC_007651.0289	xenovorans	2	NC_007951.2548	Bxe_A1903	-1	2824147	2825004	2824147	2825004	No
61	NC_007651.0293	ambifaria	2	NC_010551.2882	BamMC406_2891	1	3211286	3212647	3211286	3212647	No
61	NC_007651.0293	pseudomallei	2	NC_007434.0476	BURPS1710b_0518	-1	524880	526286	524880	526241	Yes
61	NC_007651.0293	thailandensis	2	NC_007651.0293	BTH_I0289	-1	323768	325174	323768	325129	Yes
61	NC_007651.0293	vietnamiensis	2	NC_009256.3090	Bcep1808_3069	1	3402816	3404177	3402816	3404177	No
61	NC_007651.0293	xenovorans	2	NC_007951.4216	Bxe_A0207	-1	4626378	4627739	4626378	4627739	No
62	NC_007651.0297	ambifaria	1	NC_010551.2878	BamMC406_2887	-1	3207702	3208823	3207702	3208892	Yes
62	NC_007651.0297	pseudomallei	1	NC_007434.0480	BURPS1710b_0523	1	529246	530436	529246	530436	No
62	NC_007651.0297	thailandensis	1	NC_007651.0297	BTH_I0294	1	327813	329003	327813	329003	No
62	NC_007651.0297	vietnamiensis	1	NC_009256.3086	Bcep1808_3065	-1	3399239	3400429	3399239	3400429	No
62	NC_007651.0297	xenovorans	1	NC_007951.4220	Bxe_A0203	1	4630195	4631385	4630195	4631385	No
63	NC_007651.0300	ambifaria	5	NC_010551.2875	BamMC406_2884	1	3205895	3206803	3205841	3206803	Yes
63	NC_007651.0300	pseudomallei	5	NC_007434.0483	BURPS1710b_0526	-1	531473	532381	531473	532612	Yes
63	NC_007651.0300	thailandensis	5	NC_007651.0300	BTH_I0298	-1	329726	330634	329726	330820	Yes
63	NC_007651.0300	vietnamiensis	5	NC_009256.3083	Bcep1808_3062	1	3397638	3398546	3397584	3398546	Yes
63	NC_007651.0300	xenovorans	5	NC_007951.0170	Bxe_A4286	-1	205552	206469	205552	206541	Yes
64	NC_007651.0305	ambifaria	other	NC_010551.2870	BamMC406_2879	-1	3199441	3199929	3199441	3199929	No
64	NC_007651.0305	pseudomallei	other	NC_007434.0488	BURPS1710b_0533	1	538596	539072	538596	539072	No
64	NC_007651.0305	thailandensis	other	NC_007651.0305	BTH_I0303	1	336680	337168	336680	337168	No
64	NC_007651.0305	vietnamiensis	other	NC_009256.3078	Bcep1808_3057	-1	3390928	3391431	3390928	3391431	No
64	NC_007651.0305	xenovorans	other	NC_007951.0175	Bxe_A4280	1	212693	213202	212693	213202	No
65	NC_007651.0309	ambifaria	1	NC_010551.2866	BamMC406_2875	-1	3194604	3195500	3194604	3195500	No
65	NC_007651.0309	pseudomallei	1	NC_007434.0492	BURPS1710b_0537	1	543379	544272	543379	544272	No
65	NC_007651.0309	thailandensis	1	NC_007651.0309	BTH_I0308	1	341213	342106	341213	342106	No
65	NC_007651.0309	vietnamiensis	1	NC_009256.3073	Bcep1808_3053	-1	3385993	3386889	3385993	3386889	No
65	NC_007651.0309	xenovorans	1	NC_007951.0180	Bxe_A4275	1	221170	222141	221251	222141	Yes
66	NC_007651.0311	ambifaria	5	NC_010551.2864	BamMC406_2873	-1	3193064	3193966	3193064	3193855	Yes
66	NC_007651.0311	pseudomallei	5	NC_007434.0494	BURPS1710b_0539	1	544954	545868	545077	545868	Yes
66	NC_007651.0311	thailandensis	5	NC_007651.0311	BTH_I0310	1	342787	343701	342910	343701	Yes
66	NC_007651.0311	vietnamiensis	5	NC_009256.3071	Bcep1808_3051	-1	3384384	3385286	3384384	3385175	Yes
66	NC_007651.0311	xenovorans	5	NC_007952.1193	Bxe_B1839	-1	1332629	1333549	1332629	1333438	Yes
67	NC_007651.0312	ambifaria	other	NC_010551.2863	BamMC406_2872	1	3192628	3192834	3192628	3192834	No
67	NC_007651.0312	pseudomallei	other	NC_007434.0495	BURPS1710b_0541	-1	546184	546516	546184	546516	No
67	NC_007651.0312	thailandensis	other	NC_007651.0312	BTH_I0311	-1	343928	344260	343928	344260	No
67	NC_007651.0312	vietnamiensis	other	NC_009256.3070	Bcep1808_3050	1	3383885	3384091	3383885	3384091	No
67	NC_007651.0312	xenovorans	other	NC_007951.0184	Bxe_A4272	-1	223900	224145	223900	224145	No
68	NC_007651.0324	ambifaria	other	NC_010551.2846	BamMC406_2856	1	3173851	3174744	3173851	3174744	No
68	NC_007651.0324	pseudomallei	other	NC_007434.0510	BURPS1710b_0557	-1	560756	561652	560756	561652	No
68	NC_007651.0324	thailandensis	other	NC_007651.0324	BTH_I0323	-1	353927	354814	353927	354814	No
68	NC_007651.0324	vietnamiensis	other	NC_009256.3057	Bcep1808_3037	1	3369125	3370018	3369125	3370018	No
68	NC_007651.0324	xenovorans	other	NC_007952.0928	Bxe_B2107	1	1044379	1045302	1044379	1045302	No
69	NC_007651.0329	ambifaria	1	NC_010551.2844	BamMC406_2854	-1	3171199	3172080	3171199	3172164	Yes
69	NC_007651.0329	pseudomallei	1	NC_007434.0519	BURPS1710b_0562	1	569694	570695	569694	570695	No
69	NC_007651.0329	thailandensis	1	NC_007651.0329	BTH_I0327	1	359342	360364	359342	360364	No
69	NC_007651.0329	vietnamiensis	1	NC_009256.3055	Bcep1808_3035	-1	3366489	3367457	3366489	3367457	No
69	NC_007651.0329	xenovorans	1	NC_007951.0167	Bxe_A4289	-1	203585	204556	203585	204556	No
70	NC_007651.0339	ambifaria	5	NC_010551.2837	BamMC406_2847	-1	3157601	3158326	3157601	3158134	Yes
70	NC_007651.0339	pseudomallei	5	NC_007434.0527	BURPS1710b_0569	1	583257	583970	583440	583970	Yes
70	NC_007651.0339	thailandensis	5	NC_007651.0339	BTH_I0336	1	372725	373438	372908	373438	Yes
70	NC_007651.0339	vietnamiensis	5	NC_009256.3047	Bcep1808_3030	-1	3356248	3356973	3356248	3356781	Yes
70	NC_007651.0339	xenovorans	5	NC_007951.0165	Bxe_A4291	1	198939	199637	199113	199637	Yes
71	NC_007651.0342	ambifaria	5	NC_010551.2834	BamMC406_2844	1	3154389	3155726	3154545	3155726	Yes
71	NC_007651.0342	pseudomallei	5	NC_007434.0530	BURPS1710b_0573	-1	585899	587083	585899	586984	Yes
71	NC_007651.0342	thailandensis	5	NC_007651.0342	BTH_I0339	-1	375333	376517	375333	376418	Yes
71	NC_007651.0342	vietnamiensis	5	NC_009256.3044	Bcep1808_3027	1	3353006	3354217	3353132	3354217	Yes
71	NC_007651.0342	xenovorans	5	NC_007951.0193	Bxe_A4264	-1	230775	231959	230775	231860	Yes
72	NC_007651.0343	ambifaria	5	NC_010551.2833	BamMC406_2843	1	3153046	3154392	3153115	3154392	Yes
72	NC_007651.0343	pseudomallei	5	NC_007434.0531	BURPS1710b_0574	-1	587080	588426	587080	588357	Yes
72	NC_007651.0343	thailandensis	5	NC_007651.0343	BTH_I0340	-1	376514	377860	376514	377791	Yes
72	NC_007651.0343	vietnamiensis	5	NC_009256.3043	Bcep1808_3026	1	3351663	3353009	3351732	3353009	Yes
72	NC_007651.0343	xenovorans	5	NC_007951.0194	Bxe_A4263	-1	231959	233317	231959	233236	Yes
73	NC_007651.0344	ambifaria	2	NC_010551.2832	BamMC406_2842	1	3151383	3152642	3151383	3152642	No
73	NC_007651.0344	pseudomallei	2	NC_007434.0532	BURPS1710b_0575	-1	588989	590317	588989	590287	Yes
73	NC_007651.0344	thailandensis	2	NC_007651.0344	BTH_I0341	-1	378374	379675	378374	379645	Yes
73	NC_007651.0344	vietnamiensis	2	NC_009256.3042	Bcep1808_3025	1	3349954	3351231	3349954	3351231	No
73	NC_007651.0344	xenovorans	2	NC_007951.0196	Bxe_A4260	-1	235834	237123	235834	237123	No
74	NC_007651.0345	ambifaria	5	NC_010551.2831	BamMC406_2841	1	3150837	3151274	3150978	3151274	Yes
74	NC_007651.0345	pseudomallei	5	NC_007434.0533	BURPS1710b_0577	-1	590501	590953	590501	590797	Yes
74	NC_007651.0345	thailandensis	5	NC_007651.0345	BTH_I0342	-1	379779	380231	379779	380075	Yes
74	NC_007651.0345	vietnamiensis	5	NC_009256.3041	Bcep1808_3024	1	3349409	3349846	3349550	3349846	Yes
74	NC_007651.0345	xenovorans	5	NC_007951.0198	Bxe_A4258	-1	237694	238143	237694	237987	Yes
75	NC_007651.0347	ambifaria	5	NC_010557.0209	BamMC406_5725	-1	236984	238174	236984	238000	Yes
75	NC_007651.0347	pseudomallei	5	NC_007434.0535	BURPS1710b_0579	-1	591693	592886	591693	592706	Yes
75	NC_007651.0347	thailandensis	5	NC_007651.0347	BTH_I0344	-1	380974	382167	380974	381987	Yes
75	NC_007651.0347	vietnamiensis	5	NC_009254.0049	Bcep1808_5507	1	63088	64278	63262	64278	Yes
75	NC_007651.0347	xenovorans	5	NC_007951.0201	Bxe_A4255	-1	240168	241376	240168	241181	Yes
76	NC_007651.0353	ambifaria	1	NC_010552.0534	BamMC406_3635	1	580451	580879	580451	580879	No
76	NC_007651.0353	pseudomallei	1	NC_007434.0541	BURPS1710b_0586	-1	601631	602098	601631	602062	Yes
76	NC_007651.0353	thailandensis	1	NC_007651.0353	BTH_I0350	-1	390394	390825	390394	390825	No
76	NC_007651.0353	vietnamiensis	1	NC_009255.0840	Bcep1808_4151	1	952959	953387	952959	953387	No
76	NC_007651.0353	xenovorans	1	NC_007952.2279	Bxe_B0734	-1	2548520	2548942	2548520	2548942	No
77	NC_007651.0357	ambifaria	1	NC_010551.2822	BamMC406_2832	1	3139518	3140423	3139518	3140423	No
77	NC_007651.0357	pseudomallei	1	NC_007434.0545	BURPS1710b_0591	-1	604689	605537	604689	605537	No
77	NC_007651.0357	thailandensis	1	NC_007651.0357	BTH_I0354	-1	393327	394175	393327	394175	No
77	NC_007651.0357	vietnamiensis	1	NC_009256.3033	Bcep1808_3015	1	3339364	3340269	3339364	3340269	No
77	NC_007651.0357	xenovorans	1	NC_007951.0210	Bxe_A4246	-1	250182	250997	250182	250979	Yes
78	NC_007651.0363	ambifaria	5	NC_010551.2816	BamMC406_2826	1	3131120	3132403	3131639	3132403	Yes
78	NC_007651.0363	pseudomallei	5	NC_007434.0551	BURPS1710b_0598	-1	612640	613959	612640	613425	Yes
78	NC_007651.0363	thailandensis	5	NC_007651.0363	BTH_I0360	-1	401290	402621	401290	402084	Yes
78	NC_007651.0363	vietnamiensis	5	NC_009256.3027	Bcep1808_3009	1	3330942	3332252	3331455	3332252	Yes
78	NC_007651.0363	xenovorans	5	NC_007951.0220	Bxe_A4237	-1	261435	262736	261435	262196	Yes
79	NC_007651.0364	ambifaria	5	NC_010551.2815	BamMC406_2825	1	3130083	3130958	3130245	3130958	Yes
79	NC_007651.0364	pseudomallei	5	NC_007434.0552	BURPS1710b_0599	-1	614038	614964	614038	614751	Yes
79	NC_007651.0364	thailandensis	5	NC_007651.0364	BTH_I0361	-1	402698	403591	402698	403411	Yes
79	NC_007651.0364	vietnamiensis	5	NC_009256.3026	Bcep1808_3008	1	3329958	3330833	3330120	3330833	Yes
79	NC_007651.0364	xenovorans	5	NC_007951.0221	Bxe_A4236	-1	263031	263930	263031	263750	Yes
80	NC_007651.0366	ambifaria	5	NC_010551.2813	BamMC406_2823	-1	3128018	3128845	3128018	3128767	Yes
80	NC_007651.0366	pseudomallei	5	NC_007434.0554	BURPS1710b_0603	1	616211	617038	616289	617038	Yes
80	NC_007651.0366	thailandensis	5	NC_007651.0366	BTH_I0363	1	404880	405707	404958	405707	Yes
80	NC_007651.0366	vietnamiensis	5	NC_009256.3024	Bcep1808_3006	-1	3327875	3328702	3327875	3328624	Yes
80	NC_007651.0366	xenovorans	5	NC_007951.0224	Bxe_A4233	1	266640	267527	266733	267527	Yes
81	NC_007651.0367	ambifaria	5	NC_010551.2812	BamMC406_2822	-1	3127189	3127938	3127189	3127863	Yes
81	NC_007651.0367	pseudomallei	5	NC_007434.0555	BURPS1710b_0604	1	617128	617937	617200	617937	Yes
81	NC_007651.0367	thailandensis	5	NC_007651.0367	BTH_I0364	1	405796	406635	405868	406635	Yes
81	NC_007651.0367	vietnamiensis	5	NC_009256.3023	Bcep1808_3005	-1	3327037	3327798	3327037	3327723	Yes
81	NC_007651.0367	xenovorans	5	NC_007951.0225	Bxe_A4232	1	267610	268425	267682	268425	Yes
82	NC_007651.0368	ambifaria	5	NC_010551.2811	BamMC406_2821	-1	3125938	3127164	3125938	3127107	Yes
82	NC_007651.0368	pseudomallei	5	NC_007434.0556	BURPS1710b_0605	1	617974	619218	618031	619218	Yes
82	NC_007651.0368	thailandensis	5	NC_007651.0368	BTH_I0365	1	406672	407904	406729	407904	Yes
82	NC_007651.0368	vietnamiensis	5	NC_009256.3022	Bcep1808_3004	-1	3325782	3327008	3325782	3326951	Yes
82	NC_007651.0368	xenovorans	5	NC_007951.3288	Bxe_A1160	-1	3624752	3625933	3624752	3625867	Yes
83	NC_007651.0372	ambifaria	5	NC_010551.2806	BamMC406_2817	1	3122640	3123428	3122913	3123428	Yes
83	NC_007651.0372	pseudomallei	5	NC_007434.0560	NA	-1	621896	622675	621896	622411	Yes
83	NC_007651.0372	thailandensis	5	NC_007651.0372	BTH_I0369	-1	410409	411188	410409	410924	Yes
83	NC_007651.0372	vietnamiensis	5	NC_009256.3018	Bcep1808_3000	1	3322566	3323354	3322839	3323354	Yes
83	NC_007651.0372	xenovorans	5	NC_007951.0229	Bxe_A4227	-1	270916	271728	270916	271455	Yes
84	NC_007651.0376	ambifaria	1	NC_010551.2800	BamMC406_2812	-1	3115720	3116844	3115720	3116844	No
84	NC_007651.0376	pseudomallei	1	NC_007434.0564	BURPS1710b_0612	1	627284	628408	627284	628408	No
84	NC_007651.0376	thailandensis	1	NC_007651.0376	BTH_I0373	1	415736	416962	415838	416962	Yes
84	NC_007651.0376	vietnamiensis	1	NC_009256.3014	Bcep1808_2996	-1	3317220	3318344	3317220	3318344	No
84	NC_007651.0376	xenovorans	1	NC_007951.0231	Bxe_A4225	1	272748	273881	272748	273881	No
85	NC_007651.0379	ambifaria	2	NC_010551.2797	BamMC406_2809	-1	3113139	3113762	3113139	3113762	No
85	NC_007651.0379	pseudomallei	2	NC_007434.0567	BURPS1710b_0615	1	630219	630857	630234	630857	Yes
85	NC_007651.0379	thailandensis	2	NC_007651.0379	BTH_I0376	1	418775	419407	418790	419407	Yes
85	NC_007651.0379	vietnamiensis	2	NC_009256.3011	Bcep1808_2993	-1	3314615	3315238	3314615	3315238	No
85	NC_007651.0379	xenovorans	2	NC_007951.0234	Bxe_A4222	1	275766	276392	275766	276392	No
86	NC_007651.0380	ambifaria	5	NC_010551.2796	BamMC406_2808	-1	3111968	3113119	3111968	3112933	Yes
86	NC_007651.0380	pseudomallei	5	NC_007434.0568	BURPS1710b_0616	1	630907	632100	631099	632100	Yes
86	NC_007651.0380	thailandensis	5	NC_007651.0380	BTH_I0377	1	419457	420650	419649	420650	Yes
86	NC_007651.0380	vietnamiensis	5	NC_009256.3010	Bcep1808_2992	-1	3313444	3314595	3313444	3314409	Yes
86	NC_007651.0380	xenovorans	5	NC_007951.0235	Bxe_A4221	1	276424	277581	276613	277581	Yes
87	NC_007651.0381	ambifaria	1	NC_010551.2795	BamMC406_2807	-1	3111496	3111813	3111496	3111813	No
87	NC_007651.0381	pseudomallei	1	NC_007434.0569	BURPS1710b_0617	1	632206	632535	632218	632535	Yes
87	NC_007651.0381	thailandensis	1	NC_007651.0381	BTH_I0378	1	420799	421116	420799	421116	No
87	NC_007651.0381	vietnamiensis	1	NC_009256.3009	Bcep1808_2991	-1	3312916	3313233	3312916	3313233	No
87	NC_007651.0381	xenovorans	1	NC_007951.0236	Bxe_A4220	1	277807	278130	277807	278130	No
88	NC_007651.0382	ambifaria	5	NC_010551.2794	BamMC406_2806	-1	3110838	3111482	3110838	3111332	Yes
88	NC_007651.0382	pseudomallei	5	NC_007434.0570	BURPS1710b_0618	1	632582	633226	632732	633226	Yes
88	NC_007651.0382	thailandensis	5	NC_007651.0382	BTH_I0379	1	421163	421807	421313	421807	Yes
88	NC_007651.0382	vietnamiensis	5	NC_009256.3008	Bcep1808_2990	-1	3312258	3312902	3312258	3312752	Yes
88	NC_007651.0382	xenovorans	5	NC_007951.0237	Bxe_A4219	1	278139	278783	278289	278783	Yes
89	NC_007651.0384	ambifaria	5	NC_010551.2792	BamMC406_2804	-1	3108045	3108971	3108045	3108911	Yes
89	NC_007651.0384	pseudomallei	5	NC_007434.0572	BURPS1710b_0621	1	635371	636318	635431	636318	Yes
89	NC_007651.0384	thailandensis	5	NC_007651.0384	BTH_I0381	1	423615	424526	423675	424526	Yes
89	NC_007651.0384	vietnamiensis	5	NC_009256.3006	Bcep1808_2988	-1	3309221	3310147	3309221	3310087	Yes
89	NC_007651.0384	xenovorans	5	NC_007951.0239	Bxe_A4217	1	280347	281312	280404	281312	Yes
90	NC_007651.0385	ambifaria	5	NC_010551.2791	BamMC406_2803	-1	3107737	3108045	3107737	3107949	Yes
90	NC_007651.0385	pseudomallei	5	NC_007434.0573	BURPS1710b_0622	1	636315	636623	636411	636623	Yes
90	NC_007651.0385	thailandensis	5	NC_007651.0385	BTH_I0382	1	424560	424868	424656	424868	Yes
90	NC_007651.0385	vietnamiensis	5	NC_009256.3005	Bcep1808_2987	-1	3308913	3309221	3308913	3309125	Yes
90	NC_007651.0385	xenovorans	5	NC_007951.0240	Bxe_A4216	1	281284	281553	281341	281553	Yes
91	NC_007651.0395	ambifaria	5	NC_010551.2784	BamMC406_2796	-1	3098887	3101022	3098887	3100905	Yes
91	NC_007651.0395	pseudomallei	5	NC_007434.0583	BURPS1710b_0633	1	644788	646914	644896	646914	Yes
91	NC_007651.0395	thailandensis	5	NC_007651.0395	BTH_I0393	1	434539	436665	434647	436665	Yes
91	NC_007651.0395	vietnamiensis	5	NC_009256.2994	Bcep1808_2976	-1	3296184	3298319	3296184	3298202	Yes
91	NC_007651.0395	xenovorans	5	NC_007951.3056	Bxe_A1391	1	3379533	3381653	3379635	3381653	Yes
92	NC_007651.0399	ambifaria	5	NC_010551.2780	BamMC406_2792	-1	3094719	3095024	3094719	3094928	Yes
92	NC_007651.0399	pseudomallei	5	NC_007434.0587	BURPS1710b_0638	1	650997	651302	651093	651302	Yes
92	NC_007651.0399	thailandensis	5	NC_007651.0399	BTH_I0397	1	440441	440746	440537	440746	Yes
92	NC_007651.0399	vietnamiensis	5	NC_009254.0902	Bcep1808_6381	1	957426	957785	957570	957785	Yes
92	NC_007651.0399	xenovorans	5	NC_007951.1711	Bxe_A2737	-1	1919228	1919602	1919228	1919470	Yes
93	NC_007651.0400	ambifaria	5	NC_010551.2779	BamMC406_2791	-1	3093017	3094702	3093017	3094582	Yes
93	NC_007651.0400	pseudomallei	5	NC_007434.0588	BURPS1710b_0639	1	651314	653029	651464	653029	Yes
93	NC_007651.0400	thailandensis	5	NC_007651.0400	BTH_I0398	1	440758	442473	440908	442473	Yes
93	NC_007651.0400	vietnamiensis	5	NC_009254.0903	Bcep1808_6382	1	957782	959455	957896	959455	Yes
93	NC_007651.0400	xenovorans	5	NC_007951.1710	Bxe_A2738	-1	1917660	1919231	1917660	1919201	Yes
94	NC_007651.0402	ambifaria	5	NC_010551.2777	BamMC406_2789	-1	3089334	3091367	3089334	3091244	Yes
94	NC_007651.0402	pseudomallei	5	NC_007434.0590	BURPS1710b_0641	1	654686	656719	654836	656719	Yes
94	NC_007651.0402	thailandensis	5	NC_007651.0402	BTH_I0400	1	444128	446161	444278	446161	Yes
94	NC_007651.0402	vietnamiensis	5	NC_009256.2990	Bcep1808_2972	-1	3289995	3292004	3289995	3291908	Yes
94	NC_007651.0402	xenovorans	5	NC_007951.0259	Bxe_A4196	1	299563	301563	299677	301563	Yes
95	NC_007651.0403	ambifaria	5	NC_010551.2776	BamMC406_2788	-1	3087897	3089252	3087897	3089234	Yes
95	NC_007651.0403	pseudomallei	5	NC_007434.0591	BURPS1710b_0642	1	656768	658123	656786	658123	Yes
95	NC_007651.0403	thailandensis	5	NC_007651.0403	BTH_I0401	1	446210	447565	446228	447565	Yes
95	NC_007651.0403	vietnamiensis	5	NC_009256.2989	Bcep1808_2971	-1	3288479	3289834	3288479	3289816	Yes
95	NC_007651.0403	xenovorans	5	NC_007951.0260	Bxe_A4195	1	301581	302933	301602	302933	Yes
96	NC_007651.0405	ambifaria	5	NC_010551.2774	BamMC406_2786	-1	3086546	3087118	3086546	3086914	Yes
96	NC_007651.0405	pseudomallei	5	NC_007434.0593	BURPS1710b_0644	1	659068	659658	659245	659658	Yes
96	NC_007651.0405	thailandensis	5	NC_007651.0405	BTH_I0403	1	448354	449067	448654	449067	Yes
96	NC_007651.0405	vietnamiensis	5	NC_009256.2987	Bcep1808_2969	-1	3287104	3287676	3287104	3287472	Yes
96	NC_007651.0405	xenovorans	5	NC_007951.0263	Bxe_A4193	1	303748	304446	304081	304446	Yes
97	NC_007651.0417	ambifaria	4	NC_010551.2763	BamMC406_2775	1	3073856	3075391	3073850	3075391	Yes
97	NC_007651.0417	pseudomallei	4	NC_007434.0606	BURPS1710b_0661	-1	673480	675066	673480	675072	Yes
97	NC_007651.0417	thailandensis	4	NC_007651.0417	BTH_I0415	-1	461792	463351	461792	463357	Yes
97	NC_007651.0417	vietnamiensis	4	NC_009256.2976	Bcep1808_2958	1	3274229	3275764	3274223	3275764	Yes
97	NC_007651.0417	xenovorans	4	NC_007951.0274	Bxe_A4182	-1	315918	317498	315918	317498	No
98	NC_007651.0418	ambifaria	1	NC_010551.2762	BamMC406_2774	1	3072831	3073577	3072831	3073577	No
98	NC_007651.0418	pseudomallei	1	NC_007434.0607	BURPS1710b_0662	-1	675293	676042	675293	676042	No
98	NC_007651.0418	thailandensis	1	NC_007651.0418	BTH_I0416	-1	463539	464291	463539	464291	No
98	NC_007651.0418	vietnamiensis	1	NC_009256.2975	Bcep1808_2957	1	3273228	3273974	3273228	3273974	No
98	NC_007651.0418	xenovorans	1	NC_007951.0275	Bxe_A4181	-1	317805	318617	317805	318551	Yes
99	NC_007651.0419	ambifaria	1	NC_010551.2761	BamMC406_2773	-1	3072272	3072694	3072272	3072694	No
99	NC_007651.0419	pseudomallei	1	NC_007434.0608	BURPS1710b_0663	1	676176	676583	676176	676583	No
99	NC_007651.0419	thailandensis	1	NC_007651.0419	BTH_I0417	1	464425	464832	464425	464832	No
99	NC_007651.0419	vietnamiensis	1	NC_009256.2974	Bcep1808_2956	-1	3272660	3273082	3272660	3273082	No
99	NC_007651.0419	xenovorans	1	NC_007951.0276	Bxe_A4180	1	318640	319113	318688	319113	Yes
100	NC_007651.0421	ambifaria	1	NC_010551.2759	BamMC406_2771	-1	3071416	3071907	3071416	3071907	No
100	NC_007651.0421	pseudomallei	1	NC_007434.0610	BURPS1710b_0665	1	676972	677451	676972	677451	No
100	NC_007651.0421	thailandensis	1	NC_007651.0421	BTH_I0419	1	465222	465695	465222	465695	No
100	NC_007651.0421	vietnamiensis	1	NC_009256.2972	Bcep1808_2954	-1	3271815	3272294	3271815	3272294	No
100	NC_007651.0421	xenovorans	1	NC_007951.0278	Bxe_A4178	1	319484	319996	319526	319996	Yes
101	NC_007651.0426	ambifaria	3	NC_010551.2754	BamMC406_2766	-1	3067286	3068251	3067286	3068251	No
101	NC_007651.0426	pseudomallei	3	NC_007434.0615	BURPS1710b_0670	1	680907	681923	680958	681923	Yes
101	NC_007651.0426	thailandensis	3	NC_007651.0426	BTH_I0424	1	468731	469747	468782	469747	Yes
101	NC_007651.0426	vietnamiensis	3	NC_009256.2967	Bcep1808_2949	-1	3267676	3268641	3267676	3268641	No
101	NC_007651.0426	xenovorans	3	NC_007951.0283	Bxe_A4173	1	322944	323960	322995	323960	Yes
102	NC_007651.0431	ambifaria	5	NC_010551.2748	BamMC406_2760	-1	3062168	3062368	3062168	3062320	Yes
102	NC_007651.0431	pseudomallei	5	NC_007434.0620	BURPS1710b_0676	1	686767	686970	686818	686970	Yes
102	NC_007651.0431	thailandensis	5	NC_007651.0431	BTH_I0429	1	474590	474793	474641	474793	Yes
102	NC_007651.0431	vietnamiensis	5	NC_009256.2961	Bcep1808_2943	-1	3262572	3262772	3262572	3262724	Yes
102	NC_007651.0431	xenovorans	5	NC_007951.0289	Bxe_A4168	1	329018	329227	329075	329227	Yes
103	NC_007651.0434	ambifaria	1	NC_010551.2745	BamMC406_2757	-1	3059992	3060723	3059992	3060702	Yes
103	NC_007651.0434	pseudomallei	1	NC_007434.0624	BURPS1710b_0679	1	688419	689132	688419	689132	No
103	NC_007651.0434	thailandensis	1	NC_007651.0434	BTH_I0432	1	476243	476956	476243	476956	No
103	NC_007651.0434	vietnamiensis	1	NC_009256.2958	Bcep1808_2940	-1	3260332	3261042	3260332	3261042	No
103	NC_007651.0434	xenovorans	1	NC_007951.0292	Bxe_A4165	1	330701	331417	330701	331417	No
104	NC_007651.0435	ambifaria	4	NC_010551.2744	BamMC406_2756	-1	3059305	3059931	3059305	3059937	Yes
104	NC_007651.0435	pseudomallei	4	NC_007434.0625	BURPS1710b_0680	1	689197	689838	689191	689838	Yes
104	NC_007651.0435	thailandensis	4	NC_007651.0435	BTH_I0433	1	477021	477662	477015	477662	Yes
104	NC_007651.0435	vietnamiensis	4	NC_009256.2957	Bcep1808_2939	-1	3259645	3260271	3259645	3260277	Yes
104	NC_007651.0435	xenovorans	4	NC_007951.0293	Bxe_A4164	1	331487	332149	331487	332149	No
105	NC_007651.0436	ambifaria	5	NC_010551.2743	BamMC406_2755	-1	3058167	3059279	3058167	3059216	Yes
105	NC_007651.0436	pseudomallei	5	NC_007434.0626	BURPS1710b_0681	1	689882	690991	689942	690991	Yes
105	NC_007651.0436	thailandensis	5	NC_007651.0436	BTH_I0434	1	477706	478815	477766	478815	Yes
105	NC_007651.0436	vietnamiensis	5	NC_009256.2956	Bcep1808_2938	-1	3258507	3259619	3258507	3259556	Yes
105	NC_007651.0436	xenovorans	5	NC_007951.0294	Bxe_A4163	1	332172	333281	332232	333281	Yes
106	NC_007651.0437	ambifaria	5	NC_010551.2742	BamMC406_2754	-1	3057256	3058158	3057256	3058053	Yes
106	NC_007651.0437	pseudomallei	5	NC_007434.0627	BURPS1710b_0682	1	691004	691906	691109	691906	Yes
106	NC_007651.0437	thailandensis	5	NC_007651.0437	BTH_I0435	1	478828	479730	478933	479730	Yes
106	NC_007651.0437	vietnamiensis	5	NC_009256.2955	Bcep1808_2937	-1	3257596	3258498	3257596	3258393	Yes
106	NC_007651.0437	xenovorans	5	NC_007951.0295	Bxe_A4162	1	333288	334193	333396	334193	Yes
107	NC_007651.0438	ambifaria	1	NC_010551.2741	BamMC406_2753	-1	3056620	3057195	3056620	3057237	Yes
107	NC_007651.0438	pseudomallei	1	NC_007434.0628	BURPS1710b_0683	1	691926	692543	691926	692543	No
107	NC_007651.0438	thailandensis	1	NC_007651.0438	BTH_I0436	1	479750	480367	479750	480367	No
107	NC_007651.0438	vietnamiensis	1	NC_009256.2954	Bcep1808_2936	-1	3256960	3257577	3256960	3257577	No
107	NC_007651.0438	xenovorans	1	NC_007951.0296	Bxe_A4161	1	334198	334815	334198	334815	No
108	NC_007651.0439	ambifaria	1	NC_010551.2740	BamMC406_2752	1	3056175	3056465	3056175	3056465	No
108	NC_007651.0439	pseudomallei	1	NC_007434.0629	BURPS1710b_0684	-1	692623	693000	692623	692916	Yes
108	NC_007651.0439	thailandensis	1	NC_007651.0439	BTH_I0437	-1	480449	480739	480449	480739	No
108	NC_007651.0439	vietnamiensis	1	NC_009256.2953	Bcep1808_2935	1	3256508	3256798	3256508	3256798	No
108	NC_007651.0439	xenovorans	1	NC_007951.0297	Bxe_A4160	-1	334882	335172	334882	335172	No
109	NC_007651.0451	ambifaria	3	NC_010551.2728	BamMC406_2740	-1	3040358	3042940	3040358	3042940	No
109	NC_007651.0451	pseudomallei	3	NC_007434.0664	BURPS1710b_0723	1	732747	735356	732723	735356	Yes
109	NC_007651.0451	thailandensis	3	NC_007651.0451	BTH_I0449	1	495598	498174	495574	498174	Yes
109	NC_007651.0451	vietnamiensis	3	NC_009256.2943	Bcep1808_2926	-1	3242176	3244788	3242176	3244788	No
109	NC_007651.0451	xenovorans	3	NC_007951.0304	Bxe_A4153	1	342652	345216	342625	345216	Yes
110	NC_007651.0458	ambifaria	other	NC_010551.2722	BamMC406_2734	1	3032044	3032322	3032044	3032322	No
110	NC_007651.0458	pseudomallei	other	NC_007434.0670	BURPS1710b_0730	-1	744660	744944	744660	744944	No
110	NC_007651.0458	thailandensis	other	NC_007651.0458	BTH_I0455	-1	506939	507283	506939	507283	No
110	NC_007651.0458	vietnamiensis	other	NC_009256.2937	Bcep1808_2921	1	3233967	3234143	3233967	3234143	No
110	NC_007651.0458	xenovorans	other	NC_007951.2541	Bxe_A1909	1	2818490	2818750	2818490	2818750	No
111	NC_007651.0459	ambifaria	1	NC_010551.2721	BamMC406_2733	1	3030780	3031715	3030780	3031715	No
111	NC_007651.0459	pseudomallei	1	NC_007434.0671	BURPS1710b_0731	-1	745425	746360	745425	746360	No
111	NC_007651.0459	thailandensis	1	NC_007651.0459	BTH_I0456	-1	507559	508494	507559	508494	No
111	NC_007651.0459	vietnamiensis	1	NC_009256.2936	Bcep1808_2920	1	3232531	3233526	3232591	3233526	Yes
111	NC_007651.0459	xenovorans	1	NC_007951.0311	Bxe_A4146	-1	352292	353227	352292	353227	No
112	NC_007651.0464	ambifaria	2	NC_010551.2717	BamMC406_2729	1	3026227	3027225	3026251	3027225	Yes
112	NC_007651.0464	pseudomallei	2	NC_007434.0676	BURPS1710b_0738	-1	751576	752556	751576	752556	No
112	NC_007651.0464	thailandensis	2	NC_007651.0464	BTH_I0461	-1	513546	514526	513546	514526	No
112	NC_007651.0464	vietnamiensis	2	NC_009256.2932	Bcep1808_2916	1	3227995	3228996	3228019	3228996	Yes
112	NC_007651.0464	xenovorans	2	NC_007951.0314	Bxe_A4143	-1	354822	355793	354822	355793	No
113	NC_007651.0468	ambifaria	1	NC_010551.2716	BamMC406_2728	-1	3025417	3026061	3025417	3026061	No
113	NC_007651.0468	pseudomallei	1	NC_007434.0680	BURPS1710b_0744	1	758705	759349	758705	759349	No
113	NC_007651.0468	thailandensis	1	NC_007651.0468	BTH_I0465	1	520683	521327	520683	521327	No
113	NC_007651.0468	vietnamiensis	1	NC_009256.2931	Bcep1808_2915	-1	3227180	3227923	3227180	3227824	Yes
113	NC_007651.0468	xenovorans	1	NC_007951.0316	Bxe_A4141	1	356750	357394	356750	357394	No
114	NC_007651.0478	ambifaria	5	NC_010551.2706	BamMC406_2718	1	3016946	3017551	3017300	3017551	Yes
114	NC_007651.0478	pseudomallei	5	NC_007434.0690	BURPS1710b_0756	-1	767527	768141	767527	767778	Yes
114	NC_007651.0478	thailandensis	5	NC_007651.0478	BTH_I0477	-1	529427	530056	529427	529678	Yes
114	NC_007651.0478	vietnamiensis	5	NC_009256.2920	Bcep1808_2905	1	3218803	3219408	3219157	3219408	Yes
114	NC_007651.0478	xenovorans	5	NC_007951.0326	Bxe_A4131	-1	365318	365953	365318	365572	Yes
115	NC_007651.0481	ambifaria	5	NC_010551.2703	BamMC406_2715	-1	3013052	3014197	3013052	3014002	Yes
115	NC_007651.0481	pseudomallei	5	NC_007434.0693	BURPS1710b_0759	1	770891	771997	771047	771997	Yes
115	NC_007651.0481	thailandensis	5	NC_007651.0481	BTH_I0480	1	532800	533906	532956	533906	Yes
115	NC_007651.0481	vietnamiensis	5	NC_009256.2917	Bcep1808_2902	-1	3214907	3216013	3214907	3215857	Yes
115	NC_007651.0481	xenovorans	5	NC_007951.0329	Bxe_A4128	1	368786	369847	368894	369847	Yes
116	NC_007651.0483	ambifaria	3	NC_010551.2701	BamMC406_2713	1	3011251	3012189	3011281	3012189	Yes
116	NC_007651.0483	pseudomallei	3	NC_007434.0695	BURPS1710b_0761	-1	773050	773943	773050	773943	No
116	NC_007651.0483	thailandensis	3	NC_007651.0483	BTH_I0482	-1	534924	535817	534924	535817	No
116	NC_007651.0483	vietnamiensis	3	NC_009256.2915	Bcep1808_2900	1	3213185	3214123	3213215	3214123	Yes
116	NC_007651.0483	xenovorans	3	NC_007951.0331	Bxe_A4126	-1	370550	371488	370550	371443	Yes
117	NC_007651.0484	ambifaria	2	NC_010551.2700	BamMC406_2712	1	3010183	3011205	3010237	3011205	Yes
117	NC_007651.0484	pseudomallei	2	NC_007434.0696	BURPS1710b_0762	-1	774029	774997	774029	774997	No
117	NC_007651.0484	thailandensis	2	NC_007651.0484	BTH_I0483	-1	535894	536862	535894	536862	No
117	NC_007651.0484	vietnamiensis	2	NC_009256.2914	Bcep1808_2899	1	3212117	3213139	3212171	3213139	Yes
117	NC_007651.0484	xenovorans	2	NC_007951.0332	Bxe_A4125	-1	371540	372508	371540	372508	No
118	NC_007651.0485	ambifaria	2	NC_010551.2699	BamMC406_2711	1	3009568	3010107	3009652	3010107	Yes
118	NC_007651.0485	pseudomallei	2	NC_007434.0697	BURPS1710b_0763	-1	775126	775581	775126	775581	No
118	NC_007651.0485	thailandensis	2	NC_007651.0485	BTH_I0484	-1	536991	537446	536991	537446	No
118	NC_007651.0485	vietnamiensis	2	NC_009256.2913	Bcep1808_2898	1	3211586	3212041	3211586	3212041	No
118	NC_007651.0485	xenovorans	2	NC_007951.0333	Bxe_A4124	-1	372648	373163	372648	373103	Yes
119	NC_007651.0487	ambifaria	4	NC_010551.2697	BamMC406_2709	1	3007376	3008881	3007376	3008881	No
119	NC_007651.0487	pseudomallei	4	NC_007434.0700	BURPS1710b_0765	-1	776377	777939	776377	777885	Yes
119	NC_007651.0487	thailandensis	4	NC_007651.0487	BTH_I0486	-1	538242	539804	538242	539750	Yes
119	NC_007651.0487	vietnamiensis	4	NC_009256.2911	Bcep1808_2896	1	3209258	3210817	3209312	3210817	Yes
119	NC_007651.0487	xenovorans	4	NC_007951.0335	Bxe_A4122	-1	374061	375671	374061	375578	Yes
120	NC_007651.0492	ambifaria	1	NC_010551.2692	BamMC406_2704	1	3003609	3004592	3003609	3004592	No
120	NC_007651.0492	pseudomallei	1	NC_007434.0705	BURPS1710b_0770	-1	780670	781653	780670	781653	No
120	NC_007651.0492	thailandensis	1	NC_007651.0492	BTH_I0491	-1	542536	543612	542536	543519	Yes
120	NC_007651.0492	vietnamiensis	1	NC_009256.2906	Bcep1808_2891	1	3205553	3206536	3205553	3206536	No
120	NC_007651.0492	xenovorans	1	NC_007951.0340	Bxe_A4117	-1	378425	379408	378425	379408	No
121	NC_007651.0493	ambifaria	1	NC_010551.2691	BamMC406_2703	-1	3001477	3003489	3001477	3003483	Yes
121	NC_007651.0493	pseudomallei	1	NC_007434.0706	BURPS1710b_0771	1	781781	783790	781781	783790	No
121	NC_007651.0493	thailandensis	1	NC_007651.0493	BTH_I0492	1	543647	545656	543647	545656	No
121	NC_007651.0493	vietnamiensis	1	NC_009256.2905	Bcep1808_2890	-1	3203421	3205427	3203421	3205427	No
121	NC_007651.0493	xenovorans	1	NC_007951.0341	Bxe_A4116	1	379570	381570	379570	381570	No
122	NC_007651.0499	ambifaria	5	NC_010551.2685	BamMC406_2697	1	2994074	2996959	2994275	2996959	Yes
122	NC_007651.0499	pseudomallei	5	NC_007434.0712	BURPS1710b_0779	-1	788534	791401	788534	791200	Yes
122	NC_007651.0499	thailandensis	5	NC_007651.0499	BTH_I0498	-1	550335	553202	550335	553001	Yes
122	NC_007651.0499	vietnamiensis	5	NC_009256.2899	Bcep1808_2884	1	3195933	3198818	3196134	3198818	Yes
122	NC_007651.0499	xenovorans	5	NC_007951.0349	Bxe_A4108	-1	387807	390680	387807	390479	Yes
123	NC_007651.0500	ambifaria	1	NC_010551.2684	BamMC406_2696	-1	2992623	2993780	2992623	2993780	No
123	NC_007651.0500	pseudomallei	1	NC_007434.0713	BURPS1710b_0780	1	791645	792802	791645	792802	No
123	NC_007651.0500	thailandensis	1	NC_007651.0500	BTH_I0499	1	553444	554601	553444	554601	No
123	NC_007651.0500	vietnamiensis	1	NC_009256.2898	Bcep1808_2883	-1	3194483	3195640	3194483	3195640	No
123	NC_007651.0500	xenovorans	1	NC_007951.0350	Bxe_A4107	1	390904	392223	391066	392223	Yes
124	NC_007651.0520	ambifaria	5	NC_010551.2655	BamMC406_2667	-1	2962621	2963394	2962621	2963172	Yes
124	NC_007651.0520	pseudomallei	5	NC_007434.0746	BURPS1710b_0803	1	833008	833784	833233	833784	Yes
124	NC_007651.0520	thailandensis	5	NC_007651.0520	BTH_I0518	1	584140	584916	584365	584916	Yes
124	NC_007651.0520	vietnamiensis	5	NC_009256.2867	Bcep1808_2853	-1	3163415	3164188	3163415	3163966	Yes
124	NC_007651.0520	xenovorans	5	NC_007952.1804	Bxe_B1223	-1	2019345	2020136	2019345	2019896	Yes
125	NC_007651.0526	ambifaria	5	NC_010551.1122	BamMC406_1127	1	1247318	1248526	1247423	1248526	Yes
125	NC_007651.0526	pseudomallei	5	NC_007434.0752	BURPS1710b_0810	1	842000	843241	842054	843241	Yes
125	NC_007651.0526	thailandensis	5	NC_007651.0526	BTH_I0524	1	592905	594149	592959	594149	Yes
125	NC_007651.0526	vietnamiensis	5	NC_009255.1474	Bcep1808_4777	1	1636757	1637989	1636811	1637989	Yes
125	NC_007651.0526	xenovorans	5	NC_007951.1932	Bxe_A2536	1	2126630	2127853	2126684	2127853	Yes
126	NC_007651.0530	ambifaria	5	NC_010552.1005	BamMC406_4107	-1	1141647	1144085	1141647	1143824	Yes
126	NC_007651.0530	pseudomallei	5	NC_007434.0756	BURPS1710b_0815	-1	848164	850683	848164	850368	Yes
126	NC_007651.0530	thailandensis	5	NC_007651.0530	BTH_I0528	-1	599005	601524	599005	601209	Yes
126	NC_007651.0530	vietnamiensis	5	NC_009255.1476	Bcep1808_4779	-1	1640116	1642572	1640116	1642293	Yes
126	NC_007651.0530	xenovorans	5	NC_007951.1940	Bxe_A2529	-1	2135360	2138008	2135360	2137570	Yes
127	NC_007651.0531	ambifaria	5	NC_010552.1006	BamMC406_4108	-1	1144124	1145179	1144124	1145038	Yes
127	NC_007651.0531	pseudomallei	5	NC_007434.0757	BURPS1710b_0816	-1	850680	851768	850680	851609	Yes
127	NC_007651.0531	thailandensis	5	NC_007651.0531	BTH_I0529	-1	601521	602609	601521	602450	Yes
127	NC_007651.0531	vietnamiensis	5	NC_009255.1477	Bcep1808_4780	-1	1642587	1643642	1642587	1643501	Yes
127	NC_007651.0531	xenovorans	5	NC_007951.1941	Bxe_A2528	-1	2138049	2139152	2138049	2138918	Yes
128	NC_007651.0532	ambifaria	2	NC_010552.1007	BamMC406_4109	-1	1145176	1146156	1145176	1146156	No
128	NC_007651.0532	pseudomallei	2	NC_007434.0758	BURPS1710b_0817	-1	851765	852730	851765	852739	Yes
128	NC_007651.0532	thailandensis	2	NC_007651.0532	BTH_I0530	-1	602606	603571	602606	603580	Yes
128	NC_007651.0532	vietnamiensis	2	NC_009255.1478	Bcep1808_4781	-1	1643639	1644619	1643639	1644619	No
128	NC_007651.0532	xenovorans	2	NC_007951.1942	Bxe_A2527	-1	2139149	2140213	2139149	2140213	No
129	NC_007651.0539	ambifaria	5	NC_010552.0998	BamMC406_4100	-1	1131445	1132521	1131445	1132455	Yes
129	NC_007651.0539	pseudomallei	5	NC_007434.0765	BURPS1710b_0824	1	859936	861180	860149	861180	Yes
129	NC_007651.0539	thailandensis	5	NC_007651.0539	BTH_I0537	1	610753	612003	610972	612003	Yes
129	NC_007651.0539	vietnamiensis	5	NC_009255.1485	Bcep1808_4789	1	1651123	1652295	1651264	1652295	Yes
129	NC_007651.0539	xenovorans	5	NC_007951.0730	Bxe_A3712	-1	833871	835130	833871	834965	Yes
130	NC_007651.0543	ambifaria	2	NC_010551.2650	BamMC406_2662	-1	2957171	2958766	2957171	2958766	No
130	NC_007651.0543	pseudomallei	2	NC_007434.0770	BURPS1710b_0831	1	865293	866942	865347	866942	Yes
130	NC_007651.0543	thailandensis	2	NC_007651.0543	BTH_I0541	1	615470	617119	615524	617119	Yes
130	NC_007651.0543	vietnamiensis	2	NC_009256.2864	Bcep1808_2850	-1	3159780	3161375	3159780	3161375	No
130	NC_007651.0543	xenovorans	2	NC_007951.0394	Bxe_A4062	1	442395	443990	442395	443990	No
131	NC_007651.0547	ambifaria	5	NC_010551.2645	BamMC406_2658	-1	2953466	2954440	2953466	2954146	Yes
131	NC_007651.0547	pseudomallei	5	NC_007434.0774	BURPS1710b_0835	1	869681	870574	869894	870574	Yes
131	NC_007651.0547	thailandensis	5	NC_007651.0547	BTH_I0545	1	620125	621018	620338	621018	Yes
131	NC_007651.0547	vietnamiensis	5	NC_009256.2860	Bcep1808_2846	-1	3156106	3157044	3156106	3156786	Yes
131	NC_007651.0547	xenovorans	5	NC_007951.0397	Bxe_A4059	1	446101	446988	446314	446988	Yes
132	NC_007651.0551	ambifaria	5	NC_010551.2641	BamMC406_2654	1	2948996	2950519	2949137	2950519	Yes
132	NC_007651.0551	pseudomallei	5	NC_007434.0778	BURPS1710b_0840	-1	873753	875276	873753	875135	Yes
132	NC_007651.0551	thailandensis	5	NC_007651.0551	BTH_I0549	-1	624046	625569	624046	625428	Yes
132	NC_007651.0551	vietnamiensis	5	NC_009256.2856	Bcep1808_2842	1	3151696	3153219	3151837	3153219	Yes
132	NC_007651.0551	xenovorans	5	NC_007951.2415	Bxe_A2039	-1	2671133	2672707	2671133	2672518	Yes
133	NC_007651.0559	ambifaria	4	NC_010551.2633	BamMC406_2646	-1	2938576	2939202	2938576	2939439	Yes
133	NC_007651.0559	pseudomallei	4	NC_007434.0786	BURPS1710b_0849	1	885070	885858	885088	885858	Yes
133	NC_007651.0559	thailandensis	4	NC_007651.0559	BTH_I0557	1	635323	636060	635323	636060	No
133	NC_007651.0559	vietnamiensis	4	NC_009256.2848	Bcep1808_2834	-1	3141285	3141911	3141285	3142148	Yes
133	NC_007651.0559	xenovorans	4	NC_007951.0410	Bxe_A4046	1	462084	462707	461841	462707	Yes
134	NC_007651.0561	ambifaria	5	NC_010551.2631	BamMC406_2644	-1	2937432	2938082	2937432	2938055	Yes
134	NC_007651.0561	pseudomallei	5	NC_007434.0788	BURPS1710b_0851	1	886368	887018	886395	887018	Yes
134	NC_007651.0561	thailandensis	5	NC_007651.0561	BTH_I0559	1	636557	637207	636584	637207	Yes
134	NC_007651.0561	vietnamiensis	5	NC_009256.2846	Bcep1808_2832	-1	3140136	3140786	3140136	3140759	Yes
134	NC_007651.0561	xenovorans	5	NC_007951.0412	Bxe_A4044	1	463307	464020	463397	464020	Yes
135	NC_007651.0564	ambifaria	5	NC_010551.2628	BamMC406_2641	-1	2933639	2934913	2933639	2934652	Yes
135	NC_007651.0564	pseudomallei	5	NC_007434.0791	BURPS1710b_0854	1	889560	890834	889821	890834	Yes
135	NC_007651.0564	thailandensis	5	NC_007651.0564	BTH_I0562	1	639748	641022	640009	641022	Yes
135	NC_007651.0564	vietnamiensis	5	NC_009256.2843	Bcep1808_2829	-1	3136343	3137617	3136343	3137356	Yes
135	NC_007651.0564	xenovorans	5	NC_007951.0415	Bxe_A4041	1	466558	467817	466816	467817	Yes
136	NC_007651.0565	ambifaria	1	NC_010551.2627	BamMC406_2640	-1	2932850	2933449	2932850	2933449	No
136	NC_007651.0565	pseudomallei	1	NC_007434.0792	BURPS1710b_0855	1	891135	891623	891024	891623	Yes
136	NC_007651.0565	thailandensis	1	NC_007651.0565	BTH_I0563	1	641211	641810	641211	641810	No
136	NC_007651.0565	vietnamiensis	1	NC_009256.2842	Bcep1808_2828	-1	3135554	3136153	3135554	3136153	No
136	NC_007651.0565	xenovorans	1	NC_007951.0417	Bxe_A4039	1	470161	470760	470161	470760	No
137	NC_007651.0569	ambifaria	5	NC_010551.2623	BamMC406_2636	-1	2926323	2927090	2926323	2927057	Yes
137	NC_007651.0569	pseudomallei	5	NC_007434.0796	BURPS1710b_0860	1	897535	898299	897565	898299	Yes
137	NC_007651.0569	thailandensis	5	NC_007651.0569	BTH_I0567	1	647625	648389	647655	648389	Yes
137	NC_007651.0569	vietnamiensis	5	NC_009256.2838	Bcep1808_2824	-1	3129075	3129842	3129075	3129809	Yes
137	NC_007651.0569	xenovorans	5	NC_007951.0421	Bxe_A4035	1	476577	477347	476613	477347	Yes
138	NC_007651.0570	ambifaria	1	NC_010551.2622	BamMC406_2635	1	2925438	2926262	2925438	2926262	No
138	NC_007651.0570	pseudomallei	1	NC_007434.0797	BURPS1710b_0863	-1	898413	899237	898413	899237	No
138	NC_007651.0570	thailandensis	1	NC_007651.0570	BTH_I0569	-1	648506	649330	648506	649330	No
138	NC_007651.0570	vietnamiensis	1	NC_009256.2832	Bcep1808_2818	1	3122643	3123506	3122682	3123506	Yes
138	NC_007651.0570	xenovorans	1	NC_007951.0422	Bxe_A4034	-1	477480	478319	477480	478319	No
139	NC_007651.0573	ambifaria	1	NC_010551.2619	BamMC406_2632	-1	2922367	2924238	2922367	2924238	No
139	NC_007651.0573	pseudomallei	1	NC_007434.0800	BURPS1710b_0867	1	900616	902487	900616	902487	No
139	NC_007651.0573	thailandensis	1	NC_007651.0573	BTH_I0572	1	650736	652607	650736	652607	No
139	NC_007651.0573	vietnamiensis	1	NC_009256.2829	Bcep1808_2815	-1	3119606	3121507	3119606	3121477	Yes
139	NC_007651.0573	xenovorans	1	NC_007951.0429	Bxe_A4027	1	485236	487125	485236	487125	No
140	NC_007651.0574	ambifaria	1	NC_010551.2618	BamMC406_2631	1	2921542	2922261	2921542	2922261	No
140	NC_007651.0574	pseudomallei	1	NC_007434.0801	BURPS1710b_0868	-1	902980	903699	902980	903699	No
140	NC_007651.0574	thailandensis	1	NC_007651.0574	BTH_I0573	-1	652857	653576	652857	653576	No
140	NC_007651.0574	vietnamiensis	1	NC_009256.2828	Bcep1808_2814	1	3118595	3119356	3118637	3119356	Yes
140	NC_007651.0574	xenovorans	1	NC_007951.0430	Bxe_A4026	-1	487271	487996	487271	487996	No
141	NC_007651.0577	ambifaria	4	NC_010551.2615	BamMC406_2628	-1	2916462	2917820	2916462	2917826	Yes
141	NC_007651.0577	pseudomallei	4	NC_007434.0804	BURPS1710b_0872	1	907380	908726	907374	908726	Yes
141	NC_007651.0577	thailandensis	4	NC_007651.0577	BTH_I0576	1	657263	658609	657257	658609	Yes
141	NC_007651.0577	vietnamiensis	4	NC_009256.2825	Bcep1808_2811	-1	3113571	3114929	3113571	3114935	Yes
141	NC_007651.0577	xenovorans	4	NC_007951.0433	Bxe_A4023	1	491751	493112	491751	493112	No
142	NC_007651.0578	ambifaria	5	NC_010551.2614	BamMC406_2627	-1	2915461	2916450	2915461	2916330	Yes
142	NC_007651.0578	pseudomallei	5	NC_007434.0805	BURPS1710b_0873	1	908748	909782	908874	909782	Yes
142	NC_007651.0578	thailandensis	5	NC_007651.0578	BTH_I0577	1	658632	659681	658758	659681	Yes
142	NC_007651.0578	vietnamiensis	5	NC_009256.2824	Bcep1808_2810	-1	3112573	3113559	3112573	3113439	Yes
142	NC_007651.0578	xenovorans	5	NC_007951.0434	Bxe_A4022	1	493118	494128	493256	494128	Yes
143	NC_007651.0582	ambifaria	1	NC_010551.2610	BamMC406_2622	1	2912065	2912976	2912065	2912976	No
143	NC_007651.0582	pseudomallei	1	NC_007434.0809	BURPS1710b_0877	-1	912821	913699	912821	913699	No
143	NC_007651.0582	thailandensis	1	NC_007651.0582	BTH_I0581	-1	662648	663535	662648	663535	No
143	NC_007651.0582	vietnamiensis	1	NC_009256.2820	Bcep1808_2806	1	3108539	3109534	3108617	3109534	Yes
143	NC_007651.0582	xenovorans	1	NC_007951.0440	Bxe_A4016	-1	498664	499566	498664	499566	No
144	NC_007651.0588	ambifaria	1	NC_010551.2603	BamMC406_2615	1	2902883	2903770	2902883	2903770	No
144	NC_007651.0588	pseudomallei	1	NC_007434.0815	BURPS1710b_0885	-1	920278	921165	920278	921165	No
144	NC_007651.0588	thailandensis	1	NC_007651.0588	BTH_I0587	-1	670162	671049	670162	671049	No
144	NC_007651.0588	vietnamiensis	1	NC_009256.2813	Bcep1808_2799	1	3099339	3100226	3099339	3100226	No
144	NC_007651.0588	xenovorans	1	NC_007951.3813	Bxe_A0626	1	4189370	4190305	4189412	4190305	Yes
145	NC_007651.0589	ambifaria	5	NC_010551.2601	BamMC406_2613	1	2901745	2902377	2901982	2902377	Yes
145	NC_007651.0589	pseudomallei	5	NC_007434.0816	BURPS1710b_0886	-1	921678	922310	921678	922073	Yes
145	NC_007651.0589	thailandensis	5	NC_007651.0589	BTH_I0588	-1	671490	672122	671490	671885	Yes
145	NC_007651.0589	vietnamiensis	5	NC_009256.2811	Bcep1808_2798	1	3098175	3098807	3098412	3098807	Yes
145	NC_007651.0589	xenovorans	5	NC_007951.3812	Bxe_A0627	1	4188553	4189209	4188751	4189209	Yes
146	NC_007651.0590	ambifaria	5	NC_010551.2600	BamMC406_2612	1	2900945	2901730	2901404	2901730	Yes
146	NC_007651.0590	pseudomallei	5	NC_007434.0817	BURPS1710b_0887	-1	922331	923143	922331	922657	Yes
146	NC_007651.0590	thailandensis	5	NC_007651.0590	BTH_I0589	-1	672161	672958	672161	672487	Yes
146	NC_007651.0590	vietnamiensis	5	NC_009256.2810	Bcep1808_2797	1	3097384	3098160	3097834	3098160	Yes
146	NC_007651.0590	xenovorans	5	NC_007951.3811	Bxe_A0628	1	4187985	4188446	4188123	4188446	Yes
147	NC_007651.0593	ambifaria	5	NC_010551.2597	BamMC406_2609	1	2897157	2898089	2897646	2898089	Yes
147	NC_007651.0593	pseudomallei	5	NC_007434.0820	BURPS1710b_0891	-1	926724	927656	926724	927167	Yes
147	NC_007651.0593	thailandensis	5	NC_007651.0593	BTH_I0592	-1	676191	677123	676191	676634	Yes
147	NC_007651.0593	vietnamiensis	5	NC_009255.1432	Bcep1808_4734	1	1578608	1579567	1579103	1579567	Yes
147	NC_007651.0593	xenovorans	5	NC_007951.3808	Bxe_A0631	1	4184256	4185239	4184745	4185239	Yes
148	NC_007651.0597	ambifaria	2	NC_010551.2593	BamMC406_2605	1	2892970	2893692	2893006	2893692	Yes
148	NC_007651.0597	pseudomallei	2	NC_007434.0824	BURPS1710b_0896	-1	930985	931671	930985	931671	No
148	NC_007651.0597	thailandensis	2	NC_007651.0597	BTH_I0596	-1	680436	681122	680436	681122	No
148	NC_007651.0597	vietnamiensis	2	NC_009256.2805	Bcep1808_2792	1	3091745	3092431	3091745	3092431	No
148	NC_007651.0597	xenovorans	2	NC_007951.3802	Bxe_A0636	1	4179524	4180282	4179596	4180282	Yes
149	NC_007651.0599	ambifaria	1	NC_010551.2591	BamMC406_2603	1	2890489	2891991	2890489	2891991	No
149	NC_007651.0599	pseudomallei	1	NC_007434.0832	BURPS1710b_0906	-1	940475	941977	940475	941977	No
149	NC_007651.0599	thailandensis	1	NC_007651.0599	BTH_I0599	-1	682381	683937	682381	683883	Yes
149	NC_007651.0599	vietnamiensis	1	NC_009256.2803	Bcep1808_2790	1	3089064	3090566	3089064	3090566	No
149	NC_007651.0599	xenovorans	1	NC_007951.3800	Bxe_A0638	1	4177114	4178613	4177114	4178613	No
150	NC_007651.0604	ambifaria	5	NC_010551.2586	BamMC406_2598	-1	2885092	2886732	2885092	2886624	Yes
150	NC_007651.0604	pseudomallei	5	NC_007434.0837	BURPS1710b_0911	1	945744	947417	945885	947417	Yes
150	NC_007651.0604	thailandensis	5	NC_007651.0604	BTH_I0604	1	687662	689326	687794	689326	Yes
150	NC_007651.0604	vietnamiensis	5	NC_009256.2798	Bcep1808_2785	-1	3083574	3085214	3083574	3085106	Yes
150	NC_007651.0604	xenovorans	5	NC_007951.3794	Bxe_A0644	-1	4170656	4172293	4170656	4172185	Yes
151	NC_007651.0606	ambifaria	other	NC_010551.2584	BamMC406_2596	-1	2883374	2883925	2883374	2883925	No
151	NC_007651.0606	pseudomallei	other	NC_007434.0839	BURPS1710b_0913	1	948623	949123	948623	949123	No
151	NC_007651.0606	thailandensis	other	NC_007651.0606	BTH_I0606	1	690535	691035	690535	691035	No
151	NC_007651.0606	vietnamiensis	other	NC_009256.2796	Bcep1808_2783	-1	3081835	3082344	3081835	3082344	No
151	NC_007651.0606	xenovorans	other	NC_007951.3791	Bxe_A0647	-1	4167262	4167786	4167262	4167786	No
152	NC_007651.0609	ambifaria	4	NC_010551.2581	BamMC406_2593	1	2879804	2880493	2879741	2880493	Yes
152	NC_007651.0609	pseudomallei	4	NC_007434.0842	BURPS1710b_0916	-1	952162	952866	952162	952911	Yes
152	NC_007651.0609	thailandensis	4	NC_007651.0609	BTH_I0609	-1	694033	694737	694033	694782	Yes
152	NC_007651.0609	vietnamiensis	4	NC_009256.2793	Bcep1808_2780	1	3078181	3078933	3078181	3078933	No
152	NC_007651.0609	xenovorans	4	NC_007951.3787	Bxe_A0651	1	4162576	4163307	4162588	4163307	Yes
153	NC_007651.0610	ambifaria	5	NC_010551.2580	BamMC406_2592	-1	2878419	2879351	2878419	2879117	Yes
153	NC_007651.0610	pseudomallei	5	NC_007434.0843	BURPS1710b_0917	1	953344	954270	953578	954270	Yes
153	NC_007651.0610	thailandensis	5	NC_007651.0610	BTH_I0610	1	695218	696144	695452	696144	Yes
153	NC_007651.0610	vietnamiensis	5	NC_009256.2792	Bcep1808_2779	-1	3076859	3077794	3076859	3077557	Yes
153	NC_007651.0610	xenovorans	5	NC_007951.3785	Bxe_A0653	-1	4160905	4161834	4160905	4161603	Yes
154	NC_007651.0613	ambifaria	1	NC_010552.1286	BamMC406_4384	1	1457665	1459350	1457665	1459350	No
154	NC_007651.0613	pseudomallei	1	NC_007434.0847	BURPS1710b_0921	1	957575	959257	957575	959257	No
154	NC_007651.0613	thailandensis	1	NC_007651.0613	BTH_I0613	1	698467	700149	698467	700149	No
154	NC_007651.0613	vietnamiensis	1	NC_009255.1724	Bcep1808_5032	1	1920291	1922099	1920396	1922099	Yes
154	NC_007651.0613	xenovorans	1	NC_007952.2600	Bxe_B0412	-1	2915763	2917454	2915763	2917454	No
155	NC_007651.0626	ambifaria	5	NC_010551.1162	BamMC406_1167	1	1290026	1290694	1290137	1290694	Yes
155	NC_007651.0626	pseudomallei	5	NC_007434.0862	BURPS1710b_0940	1	979126	979833	979237	979833	Yes
155	NC_007651.0626	thailandensis	5	NC_007651.0626	BTH_I0626	1	718400	719098	718511	719098	Yes
155	NC_007651.0626	vietnamiensis	5	NC_009256.1231	Bcep1808_1231	1	1331680	1332477	1331920	1332477	Yes
155	NC_007651.0626	xenovorans	5	NC_007951.2553	Bxe_A1897	1	2829585	2830313	2829771	2830313	Yes
156	NC_007651.0632	ambifaria	5	NC_010552.0201	BamMC406_3302	-1	212516	214336	212516	213613	Yes
156	NC_007651.0632	pseudomallei	5	NC_007434.0877	BURPS1710b_0955	-1	1002987	1004795	1002987	1004072	Yes
156	NC_007651.0632	thailandensis	5	NC_007651.0632	BTH_I0633	-1	729378	731186	729378	730463	Yes
156	NC_007651.0632	vietnamiensis	5	NC_009255.0609	Bcep1808_3924	-1	688461	690275	688461	689549	Yes
156	NC_007651.0632	xenovorans	5	NC_007952.1263	Bxe_B1771	1	1410503	1412344	1411256	1412344	Yes
157	NC_007651.0633	ambifaria	5	NC_010552.0202	BamMC406_3303	-1	214338	214841	214338	214478	Yes
157	NC_007651.0633	pseudomallei	5	NC_007434.0878	BURPS1710b_0956	-1	1004792	1005292	1004792	1004932	Yes
157	NC_007651.0633	thailandensis	5	NC_007651.0633	BTH_I0634	-1	731183	731683	731183	731323	Yes
157	NC_007651.0633	vietnamiensis	5	NC_009255.0610	Bcep1808_3925	-1	690285	690785	690285	690425	Yes
157	NC_007651.0633	xenovorans	5	NC_007952.1262	Bxe_B1772	1	1410003	1410533	1410393	1410533	Yes
158	NC_007651.0638	ambifaria	5	NC_010551.2563	BamMC406_2575	1	2858135	2859694	2858297	2859694	Yes
158	NC_007651.0638	pseudomallei	5	NC_007434.0894	BURPS1710b_0970	-1	1019799	1021355	1019799	1021184	Yes
158	NC_007651.0638	thailandensis	5	NC_007651.0638	BTH_I0641	-1	738345	739898	738345	739733	Yes
158	NC_007651.0638	vietnamiensis	5	NC_009256.2778	Bcep1808_2765	1	3058872	3060419	3059034	3060419	Yes
158	NC_007651.0638	xenovorans	5	NC_007951.3770	Bxe_A0669	1	4143741	4145288	4143894	4145288	Yes
159	NC_007651.0639	ambifaria	2	NC_010551.2562	BamMC406_2574	1	2857390	2858118	2857390	2858118	No
159	NC_007651.0639	pseudomallei	2	NC_007434.0895	NA	-1	1021379	1022122	1021379	1022122	No
159	NC_007651.0639	thailandensis	2	NC_007651.0639	BTH_I0642	-1	739928	740680	739928	740671	Yes
159	NC_007651.0639	vietnamiensis	2	NC_009256.2777	Bcep1808_2764	1	3058045	3058854	3058123	3058854	Yes
159	NC_007651.0639	xenovorans	2	NC_007951.3769	Bxe_A0670	1	4142949	4143731	4142949	4143731	No
160	NC_007651.0641	ambifaria	other	NC_010551.2560	BamMC406_2572	-1	2855242	2856123	2855242	2856123	No
160	NC_007651.0641	pseudomallei	other	NC_007434.0897	BURPS1710b_0973	1	1023396	1024379	1023396	1024379	No
160	NC_007651.0641	thailandensis	other	NC_007651.0641	BTH_I0644	1	742508	742924	742508	742924	No
160	NC_007651.0641	vietnamiensis	other	NC_009256.2775	Bcep1808_2762	-1	3056007	3056864	3056007	3056864	No
160	NC_007651.0641	xenovorans	other	NC_007951.3767	Bxe_A0672	-1	4140910	4141683	4140910	4141683	No
161	NC_007651.0645	ambifaria	1	NC_010551.2556	BamMC406_2568	-1	2851440	2852144	2851440	2852144	No
161	NC_007651.0645	pseudomallei	1	NC_007434.0901	BURPS1710b_0978	1	1027606	1028418	1027705	1028418	Yes
161	NC_007651.0645	thailandensis	1	NC_007651.0645	BTH_I0648	1	746245	746958	746245	746958	No
161	NC_007651.0645	vietnamiensis	1	NC_009256.2771	Bcep1808_2758	-1	3052203	3052907	3052203	3052907	No
161	NC_007651.0645	xenovorans	1	NC_007951.3763	Bxe_A0676	-1	4136980	4137684	4136980	4137684	No
162	NC_007651.0647	ambifaria	1	NC_010551.2554	BamMC406_2566	-1	2848805	2850583	2848805	2850583	No
162	NC_007651.0647	pseudomallei	1	NC_007434.0903	BURPS1710b_0980	1	1029393	1031180	1029393	1031180	No
162	NC_007651.0647	thailandensis	1	NC_007651.0647	BTH_I0650	1	747937	749724	747937	749724	No
162	NC_007651.0647	vietnamiensis	1	NC_009256.2769	Bcep1808_2756	-1	3049576	3051354	3049576	3051354	No
162	NC_007651.0647	xenovorans	1	NC_007951.3761	Bxe_A0678	-1	4134210	4136150	4134210	4135994	Yes
163	NC_007651.0653	ambifaria	1	NC_010551.2543	BamMC406_2555	1	2836385	2837422	2836385	2837422	No
163	NC_007651.0653	pseudomallei	1	NC_007434.0909	BURPS1710b_0987	-1	1036347	1037381	1036347	1037381	No
163	NC_007651.0653	thailandensis	1	NC_007651.0653	BTH_I0656	-1	754708	755742	754708	755742	No
163	NC_007651.0653	vietnamiensis	1	NC_009256.2763	Bcep1808_2750	1	3042991	3044028	3042991	3044028	No
163	NC_007651.0653	xenovorans	1	NC_007951.3757	Bxe_A0682	1	4129789	4131036	4129882	4131036	Yes
164	NC_007651.0659	ambifaria	5	NC_010551.2537	BamMC406_2549	-1	2832161	2832484	2832161	2832448	Yes
164	NC_007651.0659	pseudomallei	5	NC_007434.0915	NA	1	1041301	1041624	1041337	1041624	Yes
164	NC_007651.0659	thailandensis	5	NC_007651.0659	BTH_I0662	1	759675	759998	759711	759998	Yes
164	NC_007651.0659	vietnamiensis	5	NC_009256.2757	Bcep1808_2744	-1	3038766	3039089	3038766	3039053	Yes
164	NC_007651.0659	xenovorans	5	NC_007951.3751	Bxe_A0688	-1	4125315	4125638	4125315	4125602	Yes
165	NC_007651.0660	ambifaria	2	NC_010551.2536	BamMC406_2548	-1	2830684	2832030	2830684	2831880	Yes
165	NC_007651.0660	pseudomallei	2	NC_007434.0916	BURPS1710b_0995	1	1041891	1043084	1041891	1043084	No
165	NC_007651.0660	thailandensis	2	NC_007651.0660	BTH_I0663	1	760275	761468	760275	761468	No
165	NC_007651.0660	vietnamiensis	2	NC_009256.2756	Bcep1808_2743	-1	3037290	3038621	3037290	3038486	Yes
165	NC_007651.0660	xenovorans	2	NC_007951.3750	Bxe_A0689	-1	4123849	4125042	4123849	4125042	No
166	NC_007651.0661	ambifaria	1	NC_010551.2535	BamMC406_2547	-1	2828963	2830399	2828963	2830399	No
166	NC_007651.0661	pseudomallei	1	NC_007434.0917	BURPS1710b_0996	1	1043419	1044855	1043419	1044855	No
166	NC_007651.0661	thailandensis	1	NC_007651.0661	BTH_I0664	1	761798	763234	761798	763234	No
166	NC_007651.0661	vietnamiensis	1	NC_009256.2755	Bcep1808_2742	-1	3035569	3037281	3035569	3037005	Yes
166	NC_007651.0661	xenovorans	1	NC_007951.3749	Bxe_A0690	-1	4121955	4123391	4121955	4123391	No
167	NC_007651.0665	ambifaria	1	NC_010551.2531	BamMC406_2543	-1	2824692	2825888	2824692	2825888	No
167	NC_007651.0665	pseudomallei	1	NC_007434.0921	BURPS1710b_1001	1	1047914	1049110	1047914	1049110	No
167	NC_007651.0665	thailandensis	1	NC_007651.0665	BTH_I0668	1	766293	767489	766293	767489	No
167	NC_007651.0665	vietnamiensis	1	NC_009256.2750	Bcep1808_2738	-1	3031268	3032410	3031268	3032464	Yes
167	NC_007651.0665	xenovorans	1	NC_007951.3745	Bxe_A0694	-1	4117640	4118836	4117640	4118836	No
168	NC_007651.0666	ambifaria	5	NC_010551.2530	BamMC406_2542	-1	2823652	2824680	2823652	2824356	Yes
168	NC_007651.0666	pseudomallei	5	NC_007434.0922	BURPS1710b_1003	1	1049122	1050150	1049446	1050150	Yes
168	NC_007651.0666	thailandensis	5	NC_007651.0666	BTH_I0669	1	767501	768526	767822	768526	Yes
168	NC_007651.0666	vietnamiensis	5	NC_009256.2749	Bcep1808_2737	-1	3030219	3031256	3030219	3030932	Yes
168	NC_007651.0666	xenovorans	5	NC_007951.3744	Bxe_A0695	-1	4116589	4117629	4116589	4117290	Yes
169	NC_007651.0667	ambifaria	5	NC_010551.2529	BamMC406_2541	1	2822426	2823562	2822585	2823562	Yes
169	NC_007651.0667	pseudomallei	5	NC_007434.0924	BURPS1710b_1005	-1	1050492	1051631	1050492	1051472	Yes
169	NC_007651.0667	thailandensis	5	NC_007651.0667	BTH_I0670	-1	768835	769974	768835	769815	Yes
169	NC_007651.0667	vietnamiensis	5	NC_009256.2748	Bcep1808_2736	1	3028983	3030119	3029142	3030119	Yes
169	NC_007651.0667	xenovorans	5	NC_007951.3743	Bxe_A0696	1	4114840	4116087	4114984	4116087	Yes
170	NC_007651.0669	ambifaria	4	NC_010551.2527	BamMC406_2539	1	2819547	2821169	2819625	2821169	Yes
170	NC_007651.0669	pseudomallei	4	NC_007434.0926	BURPS1710b_1009	-1	1053041	1054492	1053041	1054582	Yes
170	NC_007651.0669	thailandensis	4	NC_007651.0669	BTH_I0672	-1	771287	772765	771287	772825	Yes
170	NC_007651.0669	vietnamiensis	4	NC_009256.2745	Bcep1808_2734	1	3025854	3027395	3025854	3027395	No
170	NC_007651.0669	xenovorans	4	NC_007951.3741	Bxe_A0698	1	4111754	4113592	4111868	4113592	Yes
171	NC_007651.0670	ambifaria	1	NC_010551.2526	BamMC406_2538	-1	2818781	2819413	2818781	2819443	Yes
171	NC_007651.0670	pseudomallei	1	NC_007434.0927	NA	1	1054760	1055422	1054760	1055422	No
171	NC_007651.0670	thailandensis	1	NC_007651.0670	BTH_I0673	1	773009	773671	773009	773671	No
171	NC_007651.0670	vietnamiensis	1	NC_009256.2744	Bcep1808_2733	-1	3025008	3025670	3025008	3025670	No
171	NC_007651.0670	xenovorans	1	NC_007951.3740	Bxe_A0699	-1	4110985	4111647	4110985	4111647	No
172	NC_007651.0671	ambifaria	5	NC_010551.2525	BamMC406_2537	-1	2817440	2818777	2817440	2818756	Yes
172	NC_007651.0671	pseudomallei	5	NC_007434.0928	BURPS1710b_1010	1	1055426	1056742	1055447	1056742	Yes
172	NC_007651.0671	thailandensis	5	NC_007651.0671	BTH_I0674	1	773675	774991	773696	774991	Yes
172	NC_007651.0671	vietnamiensis	5	NC_009256.2743	Bcep1808_2732	-1	3023664	3025004	3023664	3024983	Yes
172	NC_007651.0671	xenovorans	5	NC_007951.3739	Bxe_A0700	-1	4109679	4110980	4109679	4110959	Yes
173	NC_007651.0674	ambifaria	5	NC_010551.2522	BamMC406_2534	-1	2814775	2815134	2814775	2815077	Yes
173	NC_007651.0674	pseudomallei	5	NC_007434.0931	BURPS1710b_1015	1	1059401	1059766	1059458	1059766	Yes
173	NC_007651.0674	thailandensis	5	NC_007651.0674	BTH_I0677	1	777365	777775	777473	777775	Yes
173	NC_007651.0674	vietnamiensis	5	NC_009256.2740	Bcep1808_2729	-1	3021047	3021406	3021047	3021349	Yes
173	NC_007651.0674	xenovorans	5	NC_007951.3736	Bxe_A0703	-1	4106646	4107038	4106646	4106948	Yes
174	NC_007651.0679	ambifaria	5	NC_010551.2515	BamMC406_2527	-1	2804984	2806507	2804984	2806237	Yes
174	NC_007651.0679	pseudomallei	5	NC_007434.0936	BURPS1710b_1020	1	1066376	1067920	1066649	1067920	Yes
174	NC_007651.0679	thailandensis	5	NC_007651.0679	BTH_I0682	1	784246	785805	784519	785805	Yes
174	NC_007651.0679	vietnamiensis	5	NC_009256.2732	Bcep1808_2721	-1	3011017	3012540	3011017	3012270	Yes
174	NC_007651.0679	xenovorans	5	NC_007951.3729	Bxe_A0710	-1	4096768	4098315	4096768	4098015	Yes
175	NC_007651.0681	ambifaria	1	NC_010551.2513	BamMC406_2525	-1	2801404	2802915	2801404	2802915	No
175	NC_007651.0681	pseudomallei	1	NC_007434.0938	BURPS1710b_1022	1	1070277	1071701	1070277	1071701	No
175	NC_007651.0681	thailandensis	1	NC_007651.0681	BTH_I0684	1	788050	789474	788050	789474	No
175	NC_007651.0681	vietnamiensis	1	NC_009256.2730	Bcep1808_2719	-1	3007511	3008947	3007511	3008947	No
175	NC_007651.0681	xenovorans	1	NC_007951.3727	Bxe_A0712	-1	4093335	4094885	4093335	4094780	Yes
176	NC_007651.0684	ambifaria	5	NC_010551.2512	BamMC406_2524	-1	2800309	2801157	2800309	2801073	Yes
176	NC_007651.0684	pseudomallei	5	NC_007434.0941	BURPS1710b_1026	1	1074332	1075192	1074428	1075192	Yes
176	NC_007651.0684	thailandensis	5	NC_007651.0684	BTH_I0687	1	792286	793134	792370	793134	Yes
176	NC_007651.0684	vietnamiensis	5	NC_009256.2729	Bcep1808_2717	-1	3006369	3007217	3006369	3007133	Yes
176	NC_007651.0684	xenovorans	5	NC_007951.3725	Bxe_A0714	-1	4091121	4091972	4091121	4091888	Yes
177	NC_007651.0685	ambifaria	3	NC_010551.2507	BamMC406_2518	1	2796205	2796993	2796205	2796993	No
177	NC_007651.0685	pseudomallei	3	NC_007434.0942	BURPS1710b_1027	-1	1075337	1076167	1075337	1076128	Yes
177	NC_007651.0685	thailandensis	3	NC_007651.0685	BTH_I0688	-1	793277	794101	793277	794068	Yes
177	NC_007651.0685	vietnamiensis	3	NC_009256.2728	Bcep1808_2716	1	3005438	3006265	3005483	3006265	Yes
177	NC_007651.0685	xenovorans	3	NC_007951.3724	Bxe_A0715	1	4090272	4091054	4090272	4091054	No
178	NC_007651.0686	ambifaria	5	NC_010551.2506	BamMC406_2517	1	2795322	2796212	2795433	2796212	Yes
178	NC_007651.0686	pseudomallei	5	NC_007434.0943	BURPS1710b_1028	-1	1076121	1076993	1076121	1076882	Yes
178	NC_007651.0686	thailandensis	5	NC_007651.0686	BTH_I0689	-1	794061	794981	794061	794870	Yes
178	NC_007651.0686	vietnamiensis	5	NC_009256.2727	Bcep1808_2715	1	3004597	3005490	3004708	3005490	Yes
178	NC_007651.0686	xenovorans	5	NC_007951.3723	Bxe_A0716	1	4089332	4090279	4089476	4090279	Yes
179	NC_007651.0687	ambifaria	5	NC_010551.2505	BamMC406_2516	1	2794394	2795308	2794700	2795308	Yes
179	NC_007651.0687	pseudomallei	5	NC_007434.0944	BURPS1710b_1029	-1	1077016	1077978	1077016	1077621	Yes
179	NC_007651.0687	thailandensis	5	NC_007651.0687	BTH_I0690	-1	795006	795977	795006	795611	Yes
179	NC_007651.0687	vietnamiensis	5	NC_009256.2726	Bcep1808_2714	1	3003669	3004583	3003975	3004583	Yes
179	NC_007651.0687	xenovorans	5	NC_007951.3722	Bxe_A0717	1	4088343	4089335	4088655	4089335	Yes
180	NC_007651.0688	ambifaria	1	NC_010551.2504	BamMC406_2515	1	2793688	2794344	2793883	2794344	Yes
180	NC_007651.0688	pseudomallei	1	NC_007434.0945	BURPS1710b_1030	-1	1078167	1078631	1078167	1078631	No
180	NC_007651.0688	thailandensis	1	NC_007651.0688	BTH_I0691	-1	796074	796538	796074	796538	No
180	NC_007651.0688	vietnamiensis	1	NC_009256.2725	Bcep1808_2713	1	3003159	3003620	3003159	3003620	No
180	NC_007651.0688	xenovorans	1	NC_007951.3721	Bxe_A0718	1	4087775	4088254	4087775	4088254	No
181	NC_007651.0697	ambifaria	5	NC_010552.1812	BamMC406_4908	-1	2057345	2058622	2057345	2058283	Yes
181	NC_007651.0697	pseudomallei	5	NC_007434.0954	BURPS1710b_1041	-1	1087519	1088820	1087519	1088463	Yes
181	NC_007651.0697	thailandensis	5	NC_007651.0697	BTH_I0700	-1	805299	806600	805299	806243	Yes
181	NC_007651.0697	vietnamiensis	5	NC_009255.0028	Bcep1808_3341	-1	34335	35612	34335	35273	Yes
181	NC_007651.0697	xenovorans	5	NC_007951.2322	Bxe_A2133	1	2562500	2563558	2562731	2563558	Yes
182	NC_007651.0698	ambifaria	2	NC_010551.2495	BamMC406_2506	1	2784004	2785041	2784085	2785041	Yes
182	NC_007651.0698	pseudomallei	2	NC_007434.0958	BURPS1710b_1045	-1	1092864	1093811	1092864	1093811	No
182	NC_007651.0698	thailandensis	2	NC_007651.0698	BTH_I0701	-1	806910	807857	806910	807857	No
182	NC_007651.0698	vietnamiensis	2	NC_009256.2716	Bcep1808_2704	1	2993280	2994278	2993331	2994278	Yes
182	NC_007651.0698	xenovorans	2	NC_007951.3711	Bxe_A0728	1	4077095	4078042	4077095	4078042	No
183	NC_007651.0706	ambifaria	5	NC_010551.2487	BamMC406_2498	1	2773101	2774042	2773116	2774042	Yes
183	NC_007651.0706	pseudomallei	5	NC_007434.0966	BURPS1710b_1053	-1	1104431	1105366	1104431	1105351	Yes
183	NC_007651.0706	thailandensis	5	NC_007651.0706	BTH_I0709	-1	818322	819260	818322	819245	Yes
183	NC_007651.0706	vietnamiensis	5	NC_009256.2713	Bcep1808_2701	1	2988915	2989847	2988930	2989847	Yes
183	NC_007651.0706	xenovorans	5	NC_007951.3706	Bxe_A0733	1	4068301	4069233	4068313	4069233	Yes
184	NC_007651.0707	ambifaria	5	NC_010551.2486	BamMC406_2497	1	2771770	2773023	2772133	2773023	Yes
184	NC_007651.0707	pseudomallei	5	NC_007434.0967	BURPS1710b_1054	-1	1105450	1106700	1105450	1106340	Yes
184	NC_007651.0707	thailandensis	5	NC_007651.0707	BTH_I0710	-1	819349	820599	819349	820239	Yes
184	NC_007651.0707	vietnamiensis	5	NC_009256.2712	Bcep1808_2700	1	2987611	2988864	2987974	2988864	Yes
184	NC_007651.0707	xenovorans	5	NC_007951.3705	Bxe_A0734	1	4067037	4068287	4067397	4068287	Yes
185	NC_007651.0710	ambifaria	1	NC_010551.2483	BamMC406_2494	1	2769976	2770485	2769976	2770485	No
185	NC_007651.0710	pseudomallei	1	NC_007434.0970	BURPS1710b_1057	-1	1108003	1108518	1108003	1108518	No
185	NC_007651.0710	thailandensis	1	NC_007651.0710	BTH_I0713	-1	821905	822420	821905	822420	No
185	NC_007651.0710	vietnamiensis	1	NC_009256.2709	Bcep1808_2697	1	2985609	2986328	2985819	2986328	Yes
185	NC_007651.0710	xenovorans	1	NC_007951.3702	Bxe_A0737	1	4065193	4065702	4065193	4065702	No
186	NC_007651.0711	ambifaria	5	NC_010551.2480	BamMC406_2491	-1	2766489	2767049	2766489	2766986	Yes
186	NC_007651.0711	pseudomallei	5	NC_007434.0972	BURPS1710b_1058	1	1108911	1109468	1108974	1109468	Yes
186	NC_007651.0711	thailandensis	5	NC_007651.0711	BTH_I0714	1	822765	823322	822828	823322	Yes
186	NC_007651.0711	vietnamiensis	5	NC_009256.2677	Bcep1808_2665	-1	2952111	2952701	2952111	2952608	Yes
186	NC_007651.0711	xenovorans	5	NC_007951.3701	Bxe_A0738	-1	4064388	4064936	4064388	4064876	Yes
187	NC_007651.0712	ambifaria	5	NC_010551.2478	BamMC406_2489	1	2764441	2765763	2765044	2765763	Yes
187	NC_007651.0712	pseudomallei	5	NC_007434.0973	BURPS1710b_1059	-1	1109825	1111384	1109825	1110544	Yes
187	NC_007651.0712	thailandensis	5	NC_007651.0712	BTH_I0715	-1	823548	825065	823548	824276	Yes
187	NC_007651.0712	vietnamiensis	5	NC_009256.2676	Bcep1808_2664	1	2950765	2952063	2951344	2952063	Yes
187	NC_007651.0712	xenovorans	5	NC_007951.3700	Bxe_A0739	1	4063090	4064358	4063597	4064358	Yes
188	NC_007651.0718	ambifaria	2	NC_010551.2472	BamMC406_2483	-1	2758452	2759333	2758452	2759330	Yes
188	NC_007651.0718	pseudomallei	2	NC_007434.0979	NA	1	1116652	1117536	1116652	1117536	No
188	NC_007651.0718	thailandensis	2	NC_007651.0718	BTH_I0721	1	830330	831214	830330	831214	No
188	NC_007651.0718	vietnamiensis	2	NC_009256.2669	Bcep1808_2657	-1	2942684	2943565	2942684	2943562	Yes
188	NC_007651.0718	xenovorans	2	NC_007951.3694	Bxe_A0745	-1	4056936	4057838	4056936	4057838	No
189	NC_007651.0724	ambifaria	5	NC_010551.2466	BamMC406_2477	1	2751942	2753504	2752167	2753504	Yes
189	NC_007651.0724	pseudomallei	5	NC_007434.0985	BURPS1710b_1068	-1	1123217	1124782	1123217	1124557	Yes
189	NC_007651.0724	thailandensis	5	NC_007651.0724	BTH_I0727	-1	836340	837902	836340	837677	Yes
189	NC_007651.0724	vietnamiensis	5	NC_009256.2663	Bcep1808_2651	1	2936208	2937770	2936433	2937770	Yes
189	NC_007651.0724	xenovorans	5	NC_007951.3688	Bxe_A0751	1	4050314	4051876	4050539	4051876	Yes
190	NC_007651.0728	ambifaria	4	NC_010551.2462	BamMC406_2473	-1	2748596	2749645	2748596	2749639	Yes
190	NC_007651.0728	pseudomallei	4	NC_007434.0989	BURPS1710b_1072	1	1126975	1128024	1126981	1128024	Yes
190	NC_007651.0728	thailandensis	4	NC_007651.0728	BTH_I0731	1	840393	841442	840399	841442	Yes
190	NC_007651.0728	vietnamiensis	4	NC_009256.2659	Bcep1808_2647	-1	2932903	2933952	2932903	2933946	Yes
190	NC_007651.0728	xenovorans	4	NC_007951.3684	Bxe_A0755	-1	4047134	4048174	4047134	4048174	No
191	NC_007651.0729	ambifaria	1	NC_010551.2461	BamMC406_2472	1	2747417	2748475	2747546	2748475	Yes
191	NC_007651.0729	pseudomallei	1	NC_007434.0990	BURPS1710b_1073	-1	1128216	1129145	1128216	1129145	No
191	NC_007651.0729	thailandensis	1	NC_007651.0729	BTH_I0732	-1	841613	842542	841613	842542	No
191	NC_007651.0729	vietnamiensis	1	NC_009256.2658	Bcep1808_2646	1	2931859	2932788	2931859	2932788	No
191	NC_007651.0729	xenovorans	1	NC_007951.3682	Bxe_A0757	1	4044599	4045528	4044599	4045528	No
192	NC_007651.0730	ambifaria	1	NC_010551.2460	BamMC406_2471	-1	2746814	2747134	2746814	2747134	No
192	NC_007651.0730	pseudomallei	1	NC_007434.0991	BURPS1710b_1074	1	1129571	1129894	1129571	1129894	No
192	NC_007651.0730	thailandensis	1	NC_007651.0730	BTH_I0733	1	842973	843296	842973	843296	No
192	NC_007651.0730	vietnamiensis	1	NC_009256.2657	Bcep1808_2645	-1	2931124	2931540	2931124	2931444	Yes
192	NC_007651.0730	xenovorans	1	NC_007951.3681	Bxe_A0758	-1	4043819	4044160	4043819	4044160	No
193	NC_007651.0733	ambifaria	1	NC_010551.2458	BamMC406_2469	-1	2744543	2746093	2744543	2746093	No
193	NC_007651.0733	pseudomallei	1	NC_007434.0993	BURPS1710b_1076	1	1130593	1132371	1130821	1132371	Yes
193	NC_007651.0733	thailandensis	1	NC_007651.0733	BTH_I0736	1	845516	847066	845516	847066	No
193	NC_007651.0733	vietnamiensis	1	NC_009256.2655	Bcep1808_2643	-1	2928856	2930406	2928856	2930406	No
193	NC_007651.0733	xenovorans	1	NC_007951.3679	Bxe_A0760	-1	4041276	4042826	4041276	4042826	No
194	NC_007651.0739	ambifaria	5	NC_010551.2452	BamMC406_2463	1	2739683	2740711	2739857	2740711	Yes
194	NC_007651.0739	pseudomallei	5	NC_007434.0999	BURPS1710b_1083	-1	1136471	1137499	1136471	1137325	Yes
194	NC_007651.0739	thailandensis	5	NC_007651.0739	BTH_I0742	-1	851138	852166	851138	851992	Yes
194	NC_007651.0739	vietnamiensis	5	NC_009256.2650	Bcep1808_2638	1	2924869	2925897	2925043	2925897	Yes
194	NC_007651.0739	xenovorans	5	NC_007951.3673	Bxe_A0766	1	4036248	4037264	4036413	4037264	Yes
195	NC_007651.0748	ambifaria	1	NC_010551.2444	BamMC406_2455	1	2731237	2732511	2731237	2732511	No
195	NC_007651.0748	pseudomallei	1	NC_007434.1008	BURPS1710b_1094	-1	1147742	1149016	1147742	1149016	No
195	NC_007651.0748	thailandensis	1	NC_007651.0748	BTH_I0751	-1	861981	863255	861981	863255	No
195	NC_007651.0748	vietnamiensis	1	NC_009256.2623	Bcep1808_2612	1	2893325	2894599	2893325	2894599	No
195	NC_007651.0748	xenovorans	1	NC_007951.3662	Bxe_A0778	1	4021667	4022977	4021703	4022977	Yes
196	NC_007651.0749	ambifaria	1	NC_010551.2443	BamMC406_2454	1	2729620	2731056	2729620	2731056	No
196	NC_007651.0749	pseudomallei	1	NC_007434.1009	BURPS1710b_1095	-1	1149672	1151111	1149672	1151111	No
196	NC_007651.0749	thailandensis	1	NC_007651.0749	BTH_I0752	-1	863771	865210	863771	865210	No
196	NC_007651.0749	vietnamiensis	1	NC_009256.2622	Bcep1808_2611	1	2891663	2893102	2891663	2893102	No
196	NC_007651.0749	xenovorans	1	NC_007951.3661	Bxe_A0779	1	4020067	4021452	4020004	4021452	Yes
197	NC_007651.0752	ambifaria	2	NC_010551.2439	BamMC406_2450	1	2725468	2726244	2725498	2726244	Yes
197	NC_007651.0752	pseudomallei	2	NC_007434.1012	BURPS1710b_1100	-1	1152907	1153653	1152907	1153653	No
197	NC_007651.0752	thailandensis	2	NC_007651.0752	BTH_I0754	-1	866688	867434	866688	867434	No
197	NC_007651.0752	vietnamiensis	2	NC_009256.2618	Bcep1808_2608	1	2887595	2888371	2887625	2888371	Yes
197	NC_007651.0752	xenovorans	2	NC_007951.3657	Bxe_A0783	1	4014410	4015156	4014410	4015156	No
198	NC_007651.0769	ambifaria	1	NC_010551.2418	BamMC406_2429	1	2696160	2697152	2696160	2697152	No
198	NC_007651.0769	pseudomallei	1	NC_007434.1030	BURPS1710b_1124	-1	1177790	1178827	1177790	1178782	Yes
198	NC_007651.0769	thailandensis	1	NC_007651.0769	BTH_I0771	-1	888294	889286	888294	889286	No
198	NC_007651.0769	vietnamiensis	1	NC_009256.2599	Bcep1808_2589	1	2862268	2863260	2862268	2863260	No
198	NC_007651.0769	xenovorans	1	NC_007951.3634	Bxe_A0808	1	3983417	3984412	3983417	3984412	No
199	NC_007651.0772	ambifaria	5	NC_010551.2415	BamMC406_2426	-1	2692714	2694096	2692714	2694024	Yes
199	NC_007651.0772	pseudomallei	5	NC_007434.1033	BURPS1710b_1129	1	1180840	1182192	1180903	1182192	Yes
199	NC_007651.0772	thailandensis	5	NC_007651.0772	BTH_I0774	1	891348	892700	891411	892700	Yes
199	NC_007651.0772	vietnamiensis	5	NC_009256.2596	Bcep1808_2586	-1	2858814	2860208	2858814	2860133	Yes
199	NC_007651.0772	xenovorans	5	NC_007951.3631	Bxe_A0811	-1	3979953	3981308	3979953	3981245	Yes
200	NC_007651.0774	ambifaria	5	NC_010551.2413	BamMC406_2424	-1	2689908	2691044	2689908	2690960	Yes
200	NC_007651.0774	pseudomallei	5	NC_007434.1035	BURPS1710b_1131	1	1183754	1184890	1183838	1184890	Yes
200	NC_007651.0774	thailandensis	5	NC_007651.0774	BTH_I0776	1	894262	895398	894346	895398	Yes
200	NC_007651.0774	vietnamiensis	5	NC_009256.2594	Bcep1808_2584	-1	2855979	2857115	2855979	2857031	Yes
200	NC_007651.0774	xenovorans	5	NC_007951.3629	Bxe_A0813	-1	3977283	3978422	3977283	3978335	Yes
201	NC_007651.0775	ambifaria	5	NC_010551.2412	BamMC406_2423	-1	2688895	2689908	2688895	2689578	Yes
201	NC_007651.0775	pseudomallei	5	NC_007434.1036	BURPS1710b_1132	1	1184887	1185771	1185088	1185771	Yes
201	NC_007651.0775	thailandensis	5	NC_007651.0775	BTH_I0777	1	895395	896279	895596	896279	Yes
201	NC_007651.0775	vietnamiensis	5	NC_009256.2593	Bcep1808_2583	-1	2855101	2855982	2855101	2855784	Yes
201	NC_007651.0775	xenovorans	5	NC_007951.3628	Bxe_A0814	-1	3976384	3977283	3976384	3977064	Yes
202	NC_007651.0779	ambifaria	5	NC_010551.2408	BamMC406_2419	1	2685620	2686396	2686169	2686396	Yes
202	NC_007651.0779	pseudomallei	5	NC_007434.1040	BURPS1710b_1139	-1	1188445	1189281	1188445	1188672	Yes
202	NC_007651.0779	thailandensis	5	NC_007651.0779	BTH_I0781	-1	898923	899711	898923	899150	Yes
202	NC_007651.0779	vietnamiensis	5	NC_009256.2589	Bcep1808_2579	1	2851832	2852608	2852381	2852608	Yes
202	NC_007651.0779	xenovorans	5	NC_007951.3624	Bxe_A0818	1	3973036	3973797	3973570	3973797	Yes
203	NC_007651.0780	ambifaria	1	NC_010551.2407	BamMC406_2418	-1	2685029	2685484	2685029	2685484	No
203	NC_007651.0780	pseudomallei	1	NC_007434.1041	BURPS1710b_1140	1	1189363	1189875	1189420	1189875	Yes
203	NC_007651.0780	thailandensis	1	NC_007651.0780	BTH_I0782	1	899849	900304	899849	900304	No
203	NC_007651.0780	vietnamiensis	1	NC_009256.2588	Bcep1808_2578	-1	2851241	2851696	2851241	2851696	No
203	NC_007651.0780	xenovorans	1	NC_007951.3623	Bxe_A0819	-1	3972382	3972837	3972382	3972837	No
204	NC_007651.0788	ambifaria	5	NC_010551.2399	BamMC406_2410	1	2677645	2678100	2677858	2678100	Yes
204	NC_007651.0788	pseudomallei	5	NC_007434.1049	BURPS1710b_1149	-1	1196662	1197132	1196662	1196904	Yes
204	NC_007651.0788	thailandensis	5	NC_007651.0788	BTH_I0790	-1	907144	907602	907144	907386	Yes
204	NC_007651.0788	vietnamiensis	5	NC_009256.2580	Bcep1808_2570	1	2843888	2844343	2844101	2844343	Yes
204	NC_007651.0788	xenovorans	5	NC_007951.3616	Bxe_A0826	1	3965249	3965722	3965456	3965722	Yes
205	NC_007651.0791	ambifaria	2	NC_010551.2396	BamMC406_2407	-1	2673978	2675015	2673978	2675015	No
205	NC_007651.0791	pseudomallei	2	NC_007434.1052	BURPS1710b_1152	1	1199649	1200737	1199712	1200737	Yes
205	NC_007651.0791	thailandensis	2	NC_007651.0791	BTH_I0793	1	910122	911207	910185	911207	Yes
205	NC_007651.0791	vietnamiensis	2	NC_009256.2577	Bcep1808_2567	-1	2840222	2841259	2840222	2841259	No
205	NC_007651.0791	xenovorans	2	NC_007951.3613	Bxe_A0830	-1	3961427	3962452	3961427	3962452	No
206	NC_007651.0793	ambifaria	1	NC_010551.2394	BamMC406_2405	1	2672982	2673698	2672982	2673698	No
206	NC_007651.0793	pseudomallei	1	NC_007434.1054	BURPS1710b_1153	-1	1201035	1201757	1201035	1201757	No
206	NC_007651.0793	thailandensis	1	NC_007651.0793	BTH_I0795	-1	911504	912226	911504	912226	No
206	NC_007651.0793	vietnamiensis	1	NC_009256.2575	Bcep1808_2565	1	2839229	2839945	2839229	2839945	No
206	NC_007651.0793	xenovorans	1	NC_007951.3611	Bxe_A0832	1	3960182	3960967	3960257	3960967	Yes
207	NC_007651.0794	ambifaria	3	NC_010552.1830	BamMC406_4926	1	2074127	2074492	2074127	2074492	No
207	NC_007651.0794	pseudomallei	3	NC_007434.1055	BURPS1710b_1154	1	1201899	1202270	1201905	1202270	Yes
207	NC_007651.0794	thailandensis	3	NC_007651.0794	BTH_I0796	1	912374	912745	912380	912745	Yes
207	NC_007651.0794	vietnamiensis	3	NC_009255.0044	Bcep1808_3355	1	46521	46886	46521	46886	No
207	NC_007651.0794	xenovorans	3	NC_007951.3786	Bxe_A0652	-1	4161831	4162166	4161831	4162208	Yes
208	NC_007651.0810	ambifaria	2	NC_010551.2381	BamMC406_2392	-1	2660199	2661878	2660199	2661878	No
208	NC_007651.0810	pseudomallei	2	NC_007434.1064	BURPS1710b_1166	1	1210921	1212690	1211011	1212690	Yes
208	NC_007651.0810	thailandensis	2	NC_007651.0810	BTH_I0814	1	928230	929999	928320	929999	Yes
208	NC_007651.0810	vietnamiensis	2	NC_009256.2569	Bcep1808_2558	-1	2831809	2833488	2831809	2833488	No
208	NC_007651.0810	xenovorans	2	NC_007951.0778	Bxe_A3664	1	885701	887380	885701	887380	No
209	NC_007651.0815	ambifaria	2	NC_010551.2376	BamMC406_2387	-1	2655674	2656423	2655674	2656423	No
209	NC_007651.0815	pseudomallei	2	NC_007434.1069	BURPS1710b_1171	1	1216442	1217221	1216448	1217221	Yes
209	NC_007651.0815	thailandensis	2	NC_007651.0815	BTH_I0819	1	933750	934529	933756	934529	Yes
209	NC_007651.0815	vietnamiensis	2	NC_009256.2564	Bcep1808_2553	-1	2827294	2828043	2827294	2828043	No
209	NC_007651.0815	xenovorans	2	NC_007951.0783	Bxe_A3659	1	891155	891910	891155	891910	No
210	NC_007651.0822	ambifaria	1	NC_010551.2369	BamMC406_2380	1	2649674	2650003	2649674	2650003	No
210	NC_007651.0822	pseudomallei	1	NC_007434.1076	BURPS1710b_1179	-1	1223084	1223530	1223084	1223407	Yes
210	NC_007651.0822	thailandensis	1	NC_007651.0822	BTH_I0826	-1	940338	940661	940338	940661	No
210	NC_007651.0822	vietnamiensis	1	NC_009256.2557	Bcep1808_2546	1	2821228	2821557	2821228	2821557	No
210	NC_007651.0822	xenovorans	1	NC_007951.0807	Bxe_A3635	-1	923110	923448	923110	923448	No
211	NC_007651.0825	ambifaria	1	NC_010551.2366	BamMC406_2377	-1	2645842	2646732	2645842	2646732	No
211	NC_007651.0825	pseudomallei	1	NC_007434.1079	BURPS1710b_1182	1	1226574	1227464	1226574	1227464	No
211	NC_007651.0825	thailandensis	1	NC_007651.0825	BTH_I0829	1	943779	944669	943779	944669	No
211	NC_007651.0825	vietnamiensis	1	NC_009256.2556	NA	-1	2819696	2820703	2819696	2820586	Yes
211	NC_007651.0825	xenovorans	1	NC_007951.0810	Bxe_A3632	1	926557	927462	926557	927462	No
212	NC_007651.0827	ambifaria	5	NC_010551.2364	BamMC406_2375	1	2644265	2644726	2644382	2644726	Yes
212	NC_007651.0827	pseudomallei	5	NC_007434.1081	BURPS1710b_1184	-1	1228761	1229222	1228761	1229105	Yes
212	NC_007651.0827	thailandensis	5	NC_007651.0827	BTH_I0831	-1	945982	946443	945982	946326	Yes
212	NC_007651.0827	vietnamiensis	5	NC_009256.2554	Bcep1808_2542	1	2818175	2818636	2818292	2818636	Yes
212	NC_007651.0827	xenovorans	5	NC_007951.0812	Bxe_A3630	-1	928510	928839	928510	928851	Yes
213	NC_007651.0831	ambifaria	3	NC_010551.2360	BamMC406_2371	-1	2640967	2641965	2640967	2641965	No
213	NC_007651.0831	pseudomallei	3	NC_007434.1085	BURPS1710b_1189	1	1232883	1233911	1232910	1233911	Yes
213	NC_007651.0831	thailandensis	3	NC_007651.0831	BTH_I0835	1	950071	951099	950098	951099	Yes
213	NC_007651.0831	vietnamiensis	3	NC_009256.2551	Bcep1808_2539	-1	2815270	2816268	2815270	2816268	No
213	NC_007651.0831	xenovorans	3	NC_007951.0933	Bxe_A3501	1	1060986	1062098	1061088	1062098	Yes
214	NC_007651.0833	ambifaria	1	NC_010551.2358	BamMC406_2369	-1	2639049	2640161	2639049	2640104	Yes
214	NC_007651.0833	pseudomallei	1	NC_007434.1087	BURPS1710b_1191	1	1234774	1235832	1234774	1235832	No
214	NC_007651.0833	thailandensis	1	NC_007651.0833	BTH_I0837	1	951970	953025	951970	953025	No
214	NC_007651.0833	vietnamiensis	1	NC_009256.2549	Bcep1808_2537	-1	2813365	2814420	2813365	2814420	No
214	NC_007651.0833	xenovorans	1	NC_007951.0935	Bxe_A3499	1	1062971	1064032	1062971	1064032	No
215	NC_007651.0834	ambifaria	5	NC_010551.2357	BamMC406_2368	-1	2638280	2639059	2638280	2638981	Yes
215	NC_007651.0834	pseudomallei	5	NC_007434.1088	BURPS1710b_1192	1	1235839	1236597	1235896	1236597	Yes
215	NC_007651.0834	thailandensis	5	NC_007651.0834	BTH_I0838	1	953032	953790	953089	953790	Yes
215	NC_007651.0834	vietnamiensis	5	NC_009256.2548	Bcep1808_2536	-1	2812599	2813372	2812599	2813300	Yes
215	NC_007651.0834	xenovorans	5	NC_007951.0936	Bxe_A3498	1	1064075	1064851	1064132	1064851	Yes
216	NC_007651.0836	ambifaria	5	NC_010551.2355	BamMC406_2366	1	2636728	2637654	2637277	2637654	Yes
216	NC_007651.0836	pseudomallei	5	NC_007434.1091	BURPS1710b_1196	-1	1238326	1239258	1238326	1238703	Yes
216	NC_007651.0836	thailandensis	5	NC_007651.0836	BTH_I0840	-1	954552	955475	954552	954929	Yes
216	NC_007651.0836	vietnamiensis	5	NC_009256.2546	Bcep1808_2534	1	2811073	2811984	2811607	2811984	Yes
216	NC_007651.0836	xenovorans	5	NC_007951.0938	Bxe_A3496	-1	1065463	1066374	1065463	1065846	Yes
217	NC_007651.0838	ambifaria	5	NC_010551.2353	BamMC406_2364	1	2634775	2635719	2635318	2635719	Yes
217	NC_007651.0838	pseudomallei	5	NC_007434.1093	BURPS1710b_1198	-1	1240309	1241253	1240309	1240710	Yes
217	NC_007651.0838	thailandensis	5	NC_007651.0838	BTH_I0842	-1	956526	957470	956526	956927	Yes
217	NC_007651.0838	vietnamiensis	5	NC_009256.2544	Bcep1808_2532	1	2809120	2810064	2809663	2810064	Yes
217	NC_007651.0838	xenovorans	5	NC_007951.0940	Bxe_A3494	-1	1067508	1068443	1067508	1067906	Yes
218	NC_007651.0840	ambifaria	5	NC_010551.2351	BamMC406_2362	-1	2632643	2634145	2632643	2634109	Yes
218	NC_007651.0840	pseudomallei	5	NC_007434.1095	BURPS1710b_1200	1	1241883	1243409	1241949	1243409	Yes
218	NC_007651.0840	thailandensis	5	NC_007651.0840	BTH_I0844	1	958093	959655	958201	959655	Yes
218	NC_007651.0840	vietnamiensis	5	NC_009256.2542	Bcep1808_2530	-1	2806982	2808481	2806982	2808448	Yes
218	NC_007651.0840	xenovorans	5	NC_007951.0942	Bxe_A3492	1	1069043	1070596	1069136	1070596	Yes
219	NC_007651.0847	ambifaria	1	NC_010551.2343	BamMC406_2354	-1	2626153	2627988	2626153	2627988	No
219	NC_007651.0847	pseudomallei	1	NC_007434.1102	BURPS1710b_1206	1	1248554	1250371	1248554	1250371	No
219	NC_007651.0847	thailandensis	1	NC_007651.0847	BTH_I0851	1	964610	966325	964508	966325	Yes
219	NC_007651.0847	vietnamiensis	1	NC_009256.2535	Bcep1808_2523	-1	2800642	2802471	2800642	2802471	No
219	NC_007651.0847	xenovorans	1	NC_007951.0949	Bxe_A3485	1	1075222	1077057	1075222	1077057	No
220	NC_007651.0857	ambifaria	1	NC_010551.2335	BamMC406_2346	-1	2614435	2615004	2614435	2615004	No
220	NC_007651.0857	pseudomallei	1	NC_007434.1110	BURPS1710b_1215	1	1262480	1263049	1262480	1263049	No
220	NC_007651.0857	thailandensis	1	NC_007651.0857	BTH_I0860	1	978282	978851	978282	978851	No
220	NC_007651.0857	vietnamiensis	1	NC_009256.2529	Bcep1808_2517	-1	2790479	2791048	2790479	2791048	No
220	NC_007651.0857	xenovorans	1	NC_007951.0957	Bxe_A3478	1	1088817	1089353	1088784	1089353	Yes
221	NC_007651.0859	ambifaria	5	NC_010551.2333	BamMC406_2344	-1	2611244	2612074	2611244	2611879	Yes
221	NC_007651.0859	pseudomallei	5	NC_007434.1112	BURPS1710b_1217	1	1265434	1266156	1265614	1266156	Yes
221	NC_007651.0859	thailandensis	5	NC_007651.0859	BTH_I0862	1	981236	981952	981413	981952	Yes
221	NC_007651.0859	vietnamiensis	5	NC_009256.2527	Bcep1808_2515	-1	2787300	2788118	2787300	2787932	Yes
221	NC_007651.0859	xenovorans	5	NC_007951.0959	Bxe_A3476	1	1091729	1092460	1091930	1092460	Yes
222	NC_007651.0869	ambifaria	2	NC_010551.2323	BamMC406_2334	-1	2597739	2598653	2597739	2598725	Yes
222	NC_007651.0869	pseudomallei	2	NC_007434.1122	BURPS1710b_1229	1	1279906	1280895	1279906	1280895	No
222	NC_007651.0869	thailandensis	2	NC_007651.0869	BTH_I0872	1	995144	996133	995144	996133	No
222	NC_007651.0869	vietnamiensis	2	NC_009256.2521	Bcep1808_2509	-1	2778463	2779464	2778463	2779464	No
222	NC_007651.0869	xenovorans	2	NC_007951.1026	Bxe_A3411	1	1162420	1163556	1162558	1163556	Yes
223	NC_007651.0878	ambifaria	2	NC_010551.2313	BamMC406_2323	1	2584246	2585424	2584246	2585424	No
223	NC_007651.0878	pseudomallei	2	NC_007434.1131	BURPS1710b_1241	-1	1290469	1291620	1290469	1291647	Yes
223	NC_007651.0878	thailandensis	2	NC_007651.0878	BTH_I0881	-1	1006638	1007789	1006638	1007816	Yes
223	NC_007651.0878	vietnamiensis	2	NC_009256.2513	Bcep1808_2501	1	2768583	2769761	2768583	2769761	No
223	NC_007651.0878	xenovorans	2	NC_007951.1040	Bxe_A3397	-1	1179046	1180215	1179046	1180215	No
224	NC_007651.0896	ambifaria	other	NC_010551.2295	BamMC406_2304	1	2566395	2566913	2566395	2566913	No
224	NC_007651.0896	pseudomallei	other	NC_007434.1148	BURPS1710b_1261	-1	1308619	1309170	1308619	1309170	No
224	NC_007651.0896	thailandensis	other	NC_007651.0896	BTH_I0899	-1	1025612	1026163	1025612	1026163	No
224	NC_007651.0896	vietnamiensis	other	NC_009256.2495	Bcep1808_2484	1	2751309	2751860	2751309	2751860	No
224	NC_007651.0896	xenovorans	other	NC_007951.1056	Bxe_A3380	-1	1197848	1198426	1197848	1198426	No
225	NC_007651.0901	ambifaria	5	NC_010551.2291	BamMC406_2300	1	2562338	2563705	2562416	2563705	Yes
225	NC_007651.0901	pseudomallei	5	NC_007434.1152	BURPS1710b_1267	-1	1313306	1314679	1313306	1314601	Yes
225	NC_007651.0901	thailandensis	5	NC_007651.0901	BTH_I0903	-1	1030104	1031477	1030104	1031399	Yes
225	NC_007651.0901	vietnamiensis	5	NC_009256.2491	Bcep1808_2481	1	2747249	2748670	2747381	2748670	Yes
225	NC_007651.0901	xenovorans	5	NC_007951.1064	Bxe_A3373	-1	1205173	1206597	1205173	1206438	Yes
226	NC_007651.0941	ambifaria	1	NC_010551.2270	BamMC406_2279	-1	2540124	2542073	2540124	2542073	No
226	NC_007651.0941	pseudomallei	1	NC_007434.1197	BURPS1710b_1298	1	1361355	1363337	1361391	1363337	Yes
226	NC_007651.0941	thailandensis	1	NC_007651.0941	BTH_I0939	1	1060090	1062036	1060090	1062036	No
226	NC_007651.0941	vietnamiensis	1	NC_009256.2456	Bcep1808_2448	-1	2718244	2720193	2718244	2720193	No
226	NC_007651.0941	xenovorans	1	NC_007951.1096	Bxe_A3340	1	1240196	1242133	1240196	1242133	No
227	NC_007651.0949	ambifaria	2	NC_010551.2264	BamMC406_2273	1	2531973	2533244	2532036	2533244	Yes
227	NC_007651.0949	pseudomallei	2	NC_007434.1208	BURPS1710b_1310	-1	1376294	1377502	1376294	1377502	No
227	NC_007651.0949	thailandensis	2	NC_007651.0949	BTH_I0947	-1	1071089	1072297	1071089	1072297	No
227	NC_007651.0949	vietnamiensis	2	NC_009256.2450	Bcep1808_2442	1	2710150	2711358	2710150	2711358	No
227	NC_007651.0949	xenovorans	2	NC_007951.1100	Bxe_A3336	-1	1247742	1248998	1247742	1248950	Yes
228	NC_007651.0951	ambifaria	5	NC_010551.2262	BamMC406_2271	1	2528369	2529250	2528480	2529250	Yes
228	NC_007651.0951	pseudomallei	5	NC_007434.1210	BURPS1710b_1312	-1	1380214	1381113	1380214	1380987	Yes
228	NC_007651.0951	thailandensis	5	NC_007651.0951	BTH_I0949	-1	1075032	1075928	1075032	1075799	Yes
228	NC_007651.0951	vietnamiensis	5	NC_009256.2448	Bcep1808_2440	1	2706514	2707395	2706625	2707395	Yes
228	NC_007651.0951	xenovorans	5	NC_007951.1102	Bxe_A3334	-1	1251962	1252879	1251962	1252768	Yes
229	NC_007651.0958	ambifaria	5	NC_010551.2254	BamMC406_2262	-1	2519752	2520345	2519752	2520198	Yes
229	NC_007651.0958	pseudomallei	5	NC_007434.1217	BURPS1710b_1319	1	1388214	1388816	1388358	1388816	Yes
229	NC_007651.0958	thailandensis	5	NC_007651.0958	BTH_I0956	1	1082980	1083582	1083124	1083582	Yes
229	NC_007651.0958	vietnamiensis	5	NC_009256.2441	Bcep1808_2433	-1	2698673	2699269	2698673	2699134	Yes
229	NC_007651.0958	xenovorans	5	NC_007951.1111	Bxe_A3325	1	1263950	1264633	1264091	1264633	Yes
230	NC_007651.0966	ambifaria	5	NC_010551.2245	BamMC406_2253	1	2512371	2513582	2512470	2513582	Yes
230	NC_007651.0966	pseudomallei	5	NC_007434.1224	BURPS1710b_1328	-1	1394732	1395949	1394732	1395844	Yes
230	NC_007651.0966	thailandensis	5	NC_007651.0966	BTH_I0963	-1	1089391	1090608	1089391	1090503	Yes
230	NC_007651.0966	vietnamiensis	5	NC_009256.2431	Bcep1808_2424	1	2691415	2692626	2691514	2692626	Yes
230	NC_007651.0966	xenovorans	5	NC_007951.1119	Bxe_A3317	-1	1271615	1272835	1271615	1272724	Yes
231	NC_007651.0974	ambifaria	2	NC_010551.2237	BamMC406_2245	1	2505818	2506843	2505914	2506843	Yes
231	NC_007651.0974	pseudomallei	2	NC_007434.1232	BURPS1710b_1337	-1	1402620	1403492	1402620	1403492	No
231	NC_007651.0974	thailandensis	2	NC_007651.0974	BTH_I0971	-1	1097046	1097894	1097046	1097894	No
231	NC_007651.0974	vietnamiensis	2	NC_009256.2422	Bcep1808_2415	1	2683376	2684248	2683376	2684248	No
231	NC_007651.0974	xenovorans	2	NC_007951.1126	Bxe_A3310	-1	1277648	1278487	1277648	1278481	Yes
232	NC_007651.0975	ambifaria	2	NC_010551.2236	BamMC406_2244	-1	2505030	2505608	2505030	2505662	Yes
232	NC_007651.0975	pseudomallei	2	NC_007434.1233	BURPS1710b_1338	1	1403750	1404382	1403750	1404382	No
232	NC_007651.0975	thailandensis	2	NC_007651.0975	BTH_I0972	1	1098152	1098784	1098152	1098784	No
232	NC_007651.0975	vietnamiensis	2	NC_009256.2421	Bcep1808_2414	-1	2682490	2683068	2682490	2683122	Yes
232	NC_007651.0975	xenovorans	2	NC_007951.1127	Bxe_A3309	1	1278712	1279344	1278712	1279344	No
233	NC_007651.0978	ambifaria	1	NC_010551.2233	BamMC406_2241	-1	2499990	2501237	2499990	2501237	No
233	NC_007651.0978	pseudomallei	1	NC_007434.1236	BURPS1710b_1341	1	1408220	1409455	1408220	1409455	No
233	NC_007651.0978	thailandensis	1	NC_007651.0978	BTH_I0975	1	1102613	1103848	1102613	1103848	No
233	NC_007651.0978	vietnamiensis	1	NC_009256.2418	Bcep1808_2411	-1	2677385	2678632	2677385	2678632	No
233	NC_007651.0978	xenovorans	1	NC_007951.1132	Bxe_A3304	1	1283941	1285233	1283965	1285233	Yes
234	NC_007651.0983	ambifaria	other	NC_010551.2229	BamMC406_2237	-1	2492688	2492882	2492688	2492882	No
234	NC_007651.0983	pseudomallei	other	NC_007434.1240	NA	1	1418135	1418299	1418135	1418299	No
234	NC_007651.0983	thailandensis	other	NC_007651.0983	NA	1	1112240	1112404	1112240	1112404	No
234	NC_007651.0983	vietnamiensis	other	NC_009256.2414	Bcep1808_2407	-1	2670084	2670278	2670084	2670278	No
234	NC_007651.0983	xenovorans	other	NC_007951.1136	Bxe_A3300	1	1292063	1292275	1292063	1292275	No
235	NC_007651.0985	ambifaria	2	NC_010551.2227	BamMC406_2235	-1	2490225	2491916	2490225	2491694	Yes
235	NC_007651.0985	pseudomallei	2	NC_007434.1242	BURPS1710b_1352	1	1419370	1420818	1419370	1420818	No
235	NC_007651.0985	thailandensis	2	NC_007651.0985	BTH_I0981	1	1113364	1114809	1113364	1114809	No
235	NC_007651.0985	vietnamiensis	2	NC_009256.2412	Bcep1808_2405	-1	2667498	2669171	2667498	2668970	Yes
235	NC_007651.0985	xenovorans	2	NC_007951.1140	Bxe_A3295	1	1296551	1298026	1296551	1298026	No
236	NC_007651.0986	ambifaria	5	NC_010551.2226	BamMC406_2234	1	2489262	2490146	2489412	2490146	Yes
236	NC_007651.0986	pseudomallei	5	NC_007434.1243	BURPS1710b_1353	-1	1421341	1422234	1421341	1422084	Yes
236	NC_007651.0986	thailandensis	5	NC_007651.0986	BTH_I0982	-1	1115104	1115997	1115104	1115847	Yes
236	NC_007651.0986	vietnamiensis	5	NC_009256.2411	Bcep1808_2404	1	2666288	2667181	2666438	2667181	Yes
236	NC_007651.0986	xenovorans	5	NC_007951.1141	Bxe_A3294	-1	1298103	1298993	1298103	1298846	Yes
237	NC_007651.0987	ambifaria	1	NC_010551.2225	BamMC406_2233	1	2488385	2489239	2488385	2489239	No
237	NC_007651.0987	pseudomallei	1	NC_007434.1244	BURPS1710b_1354	-1	1422278	1423177	1422278	1423177	No
237	NC_007651.0987	thailandensis	1	NC_007651.0987	BTH_I0983	-1	1116040	1116930	1116040	1116930	No
237	NC_007651.0987	vietnamiensis	1	NC_009256.2410	Bcep1808_2403	1	2665411	2666265	2665411	2666265	No
237	NC_007651.0987	xenovorans	1	NC_007951.1142	Bxe_A3293	-1	1299044	1299967	1299044	1299907	Yes
238	NC_007651.0988	ambifaria	2	NC_010551.2224	BamMC406_2232	-1	2484629	2488201	2484629	2488162	Yes
238	NC_007651.0988	pseudomallei	2	NC_007434.1245	BURPS1710b_1355	1	1423799	1426024	1423799	1426024	No
238	NC_007651.0988	thailandensis	2	NC_007651.0988	BTH_I0984	1	1117255	1120779	1117255	1120779	No
238	NC_007651.0988	vietnamiensis	2	NC_009256.2409	Bcep1808_2402	-1	2661653	2665186	2661653	2665186	No
238	NC_007651.0988	xenovorans	2	NC_007951.1143	Bxe_A3292	1	1300249	1303830	1300258	1303830	Yes
239	NC_007651.0989	ambifaria	5	NC_010551.2218	BamMC406_2226	-1	2476392	2478143	2476392	2478047	Yes
239	NC_007651.0989	pseudomallei	5	NC_007434.1247	BURPS1710b_1357	1	1427362	1429152	1427491	1429152	Yes
239	NC_007651.0989	thailandensis	5	NC_007651.0989	BTH_I0985	1	1120817	1122607	1120946	1122607	Yes
239	NC_007651.0989	vietnamiensis	5	NC_009256.2403	Bcep1808_2396	-1	2653647	2655428	2653647	2655302	Yes
239	NC_007651.0989	xenovorans	5	NC_007951.1145	Bxe_A3290	1	1304939	1306732	1305068	1306732	Yes
240	NC_007651.0997	ambifaria	other	NC_010551.2217	BamMC406_2225	-1	2475915	2476295	2475915	2476295	No
240	NC_007651.0997	pseudomallei	other	NC_007434.1254	NA	1	1437017	1437397	1437017	1437397	No
240	NC_007651.0997	thailandensis	other	NC_007651.0997	BTH_I0992	1	1130488	1130871	1130488	1130871	No
240	NC_007651.0997	vietnamiensis	other	NC_009256.2402	Bcep1808_2395	-1	2653153	2653545	2653153	2653545	No
240	NC_007651.0997	xenovorans	other	NC_007952.1502	Bxe_B1530	-1	1680403	1680798	1680403	1680798	No
241	NC_007651.0998	ambifaria	5	NC_010551.2216	BamMC406_2224	1	2475295	2475861	2475403	2475861	Yes
241	NC_007651.0998	pseudomallei	5	NC_007434.1255	BURPS1710b_1365	-1	1437678	1438271	1437678	1438127	Yes
241	NC_007651.0998	thailandensis	5	NC_007651.0998	BTH_I0993	-1	1131112	1131669	1131112	1131561	Yes
241	NC_007651.0998	vietnamiensis	5	NC_009256.2401	Bcep1808_2394	1	2652515	2653078	2652623	2653078	Yes
241	NC_007651.0998	xenovorans	5	NC_007952.1867	Bxe_B1157	1	2092365	2092934	2092476	2092934	Yes
242	NC_007651.1002	ambifaria	4	NC_010551.0020	BamMC406_0020	-1	29322	30203	29322	30101	Yes
242	NC_007651.1002	pseudomallei	4	NC_007434.1260	BURPS1710b_1371	-1	1442423	1443316	1442423	1443235	Yes
242	NC_007651.1002	thailandensis	4	NC_007651.1002	BTH_I0997	-1	1135674	1136486	1135674	1136486	No
242	NC_007651.1002	vietnamiensis	4	NC_009256.0027	Bcep1808_0029	-1	38113	38982	38113	38892	Yes
242	NC_007651.1002	xenovorans	4	NC_007951.3663	Bxe_A0777	-1	4022933	4023943	4022933	4023868	Yes
243	NC_007651.1009	ambifaria	1	NC_010551.0861	BamMC406_0865	-1	953520	953813	953520	953813	No
243	NC_007651.1009	pseudomallei	1	NC_007434.1262	BURPS1710b_1373	-1	1444064	1444357	1444064	1444357	No
243	NC_007651.1009	thailandensis	1	NC_007651.1009	BTH_I1004	-1	1140390	1140737	1140390	1140683	Yes
243	NC_007651.1009	vietnamiensis	1	NC_009256.0910	Bcep1808_0910	-1	991210	991503	991210	991503	No
243	NC_007651.1009	xenovorans	1	NC_007951.1150	Bxe_A3285	-1	1312103	1312423	1312103	1312423	No
244	NC_007651.1015	ambifaria	5	NC_010551.2209	BamMC406_2217	1	2468569	2469201	2468659	2469201	Yes
244	NC_007651.1015	pseudomallei	5	NC_007434.1270	BURPS1710b_1378	-1	1451918	1452547	1451918	1452460	Yes
244	NC_007651.1015	thailandensis	5	NC_007651.1015	BTH_I1009	-1	1147051	1147683	1147051	1147593	Yes
244	NC_007651.1015	vietnamiensis	5	NC_009256.2393	Bcep1808_2385	1	2644807	2645439	2644897	2645439	Yes
244	NC_007651.1015	xenovorans	5	NC_007951.1168	Bxe_A3266	-1	1330653	1331282	1330653	1331195	Yes
245	NC_007651.1017	ambifaria	1	NC_010551.2207	BamMC406_2215	1	2467588	2468028	2467588	2468028	No
245	NC_007651.1017	pseudomallei	1	NC_007434.1272	BURPS1710b_1381	-1	1453127	1453591	1453127	1453591	No
245	NC_007651.1017	thailandensis	1	NC_007651.1017	BTH_I1011	-1	1148264	1148728	1148264	1148728	No
245	NC_007651.1017	vietnamiensis	1	NC_009256.2391	Bcep1808_2383	1	2643819	2644265	2643819	2644265	No
245	NC_007651.1017	xenovorans	1	NC_007951.1170	Bxe_A3263	-1	1332086	1332601	1332086	1332541	Yes
246	NC_007651.1018	ambifaria	3	NC_010551.2206	BamMC406_2214	1	2466825	2467583	2466993	2467583	Yes
246	NC_007651.1018	pseudomallei	3	NC_007434.1273	BURPS1710b_1382	-1	1453596	1454348	1453596	1454186	Yes
246	NC_007651.1018	thailandensis	3	NC_007651.1018	BTH_I1012	-1	1148733	1149485	1148733	1149323	Yes
246	NC_007651.1018	vietnamiensis	3	NC_009256.2390	Bcep1808_2382	1	2643224	2643814	2643224	2643814	No
246	NC_007651.1018	xenovorans	3	NC_007951.1171	Bxe_A3262	-1	1332546	1333151	1332546	1333151	No
247	NC_007651.1023	ambifaria	1	NC_010551.2201	BamMC406_2208	-1	2461815	2462594	2461815	2462594	No
247	NC_007651.1023	pseudomallei	1	NC_007434.1278	BURPS1710b_1388	1	1458940	1459719	1458940	1459719	No
247	NC_007651.1023	thailandensis	1	NC_007651.1023	BTH_I1017	1	1153818	1154597	1153818	1154597	No
247	NC_007651.1023	vietnamiensis	1	NC_009256.2384	Bcep1808_2377	-1	2638052	2639032	2638052	2638831	Yes
247	NC_007651.1023	xenovorans	1	NC_007951.1176	Bxe_A3257	1	1338267	1339046	1338267	1339046	No
248	NC_007651.1024	ambifaria	5	NC_010551.2200	BamMC406_2207	-1	2461368	2461760	2461368	2461508	Yes
248	NC_007651.1024	pseudomallei	5	NC_007434.1279	BURPS1710b_1390	1	1459976	1460368	1460228	1460368	Yes
248	NC_007651.1024	thailandensis	5	NC_007651.1024	BTH_I1018	1	1154806	1155198	1155058	1155198	Yes
248	NC_007651.1024	vietnamiensis	5	NC_009256.2383	Bcep1808_2376	-1	2637607	2637999	2637607	2637747	Yes
248	NC_007651.1024	xenovorans	5	NC_007951.1177	Bxe_A3256	1	1339116	1339505	1339365	1339505	Yes
249	NC_007651.1029	ambifaria	1	NC_010551.2195	BamMC406_2203	-1	2454865	2456949	2454865	2456976	Yes
249	NC_007651.1029	pseudomallei	1	NC_007434.1284	BURPS1710b_1394	1	1464692	1466779	1464692	1466779	No
249	NC_007651.1029	thailandensis	1	NC_007651.1029	BTH_I1022	1	1158823	1160934	1158823	1160934	No
249	NC_007651.1029	vietnamiensis	1	NC_009256.2378	Bcep1808_2372	-1	2632041	2634125	2632041	2634125	No
249	NC_007651.1029	xenovorans	1	NC_007951.1182	Bxe_A3251	1	1342877	1344961	1342877	1344961	No
250	NC_007651.1036	ambifaria	1	NC_010551.2188	BamMC406_2196	-1	2446183	2448687	2446183	2448798	Yes
250	NC_007651.1036	pseudomallei	1	NC_007434.1291	BURPS1710b_1400	1	1473351	1475993	1473351	1475993	No
250	NC_007651.1036	thailandensis	1	NC_007651.1036	BTH_I1029	1	1167594	1170203	1167594	1170203	No
250	NC_007651.1036	vietnamiensis	1	NC_009256.2371	Bcep1808_2365	-1	2623169	2625784	2623169	2625784	No
250	NC_007651.1036	xenovorans	1	NC_007951.1188	Bxe_A3245	1	1350644	1353226	1350644	1353226	No
251	NC_007651.1039	ambifaria	other	NC_010551.2185	BamMC406_2193	-1	2444279	2444896	2444279	2444896	No
251	NC_007651.1039	pseudomallei	other	NC_007434.1294	NA	1	1477342	1477983	1477342	1477983	No
251	NC_007651.1039	thailandensis	other	NC_007651.1039	BTH_I1031	1	1171528	1172169	1171528	1172169	No
251	NC_007651.1039	vietnamiensis	other	NC_009256.2368	Bcep1808_2362	-1	2621250	2621885	2621250	2621885	No
251	NC_007651.1039	xenovorans	other	NC_007951.1190	Bxe_A3243	1	1353661	1354296	1353661	1354296	No
252	NC_007651.1042	ambifaria	2	NC_010551.2184	BamMC406_2192	1	2442260	2444197	2442299	2444197	Yes
252	NC_007651.1042	pseudomallei	2	NC_007434.1297	BURPS1710b_1407	-1	1481586	1483493	1481586	1483493	No
252	NC_007651.1042	thailandensis	2	NC_007651.1042	BTH_I1034	-1	1175761	1177671	1175761	1177671	No
252	NC_007651.1042	vietnamiensis	2	NC_009256.2367	Bcep1808_2361	1	2619191	2621182	2619254	2621182	Yes
252	NC_007651.1042	xenovorans	2	NC_007951.1191	Bxe_A3242	-1	1354314	1356320	1354314	1356320	No
253	NC_007651.1043	ambifaria	5	NC_010551.2183	BamMC406_2191	1	2441309	2442070	2441531	2442070	Yes
253	NC_007651.1043	pseudomallei	5	NC_007434.1298	BURPS1710b_1408	-1	1484043	1484801	1484043	1484582	Yes
253	NC_007651.1043	thailandensis	5	NC_007651.1043	BTH_I1035	-1	1178080	1178838	1178080	1178619	Yes
253	NC_007651.1043	vietnamiensis	5	NC_009256.2366	Bcep1808_2360	1	2618262	2619026	2618487	2619026	Yes
253	NC_007651.1043	xenovorans	5	NC_007951.1192	Bxe_A3241	-1	1356638	1357384	1356638	1357177	Yes
254	NC_007651.1046	ambifaria	3	NC_010551.2180	BamMC406_2188	1	2439220	2439756	2439220	2439756	No
254	NC_007651.1046	pseudomallei	3	NC_007434.1301	BURPS1710b_1411	-1	1486759	1487304	1486759	1487316	Yes
254	NC_007651.1046	thailandensis	3	NC_007651.1046	BTH_I1038	-1	1180734	1181279	1180734	1181291	Yes
254	NC_007651.1046	vietnamiensis	3	NC_009256.2363	Bcep1808_2357	1	2616143	2616679	2616143	2616679	No
254	NC_007651.1046	xenovorans	3	NC_007951.1195	Bxe_A3238	-1	1358928	1359599	1358928	1359623	Yes
255	NC_007651.1049	ambifaria	5	NC_010551.2177	BamMC406_2185	1	2436546	2436986	2436525	2436986	Yes
255	NC_007651.1049	pseudomallei	5	NC_007434.1304	BURPS1710b_1415	-1	1489398	1489907	1489398	1489865	Yes
255	NC_007651.1049	thailandensis	5	NC_007651.1049	BTH_I1041	-1	1183373	1183885	1183373	1183840	Yes
255	NC_007651.1049	vietnamiensis	5	NC_009256.2359	Bcep1808_2353	1	2611934	2612374	2611913	2612374	Yes
255	NC_007651.1049	xenovorans	5	NC_007951.1198	Bxe_A3235	-1	1361952	1362473	1361952	1362413	Yes
256	NC_007651.1052	ambifaria	1	NC_010551.2174	BamMC406_2182	1	2434679	2435242	2434679	2435242	No
256	NC_007651.1052	pseudomallei	1	NC_007434.1307	BURPS1710b_1418	-1	1491119	1491679	1491119	1491679	No
256	NC_007651.1052	thailandensis	1	NC_007651.1052	BTH_I1044	-1	1185091	1185651	1185091	1185651	No
256	NC_007651.1052	vietnamiensis	1	NC_009256.2356	Bcep1808_2350	1	2610096	2610659	2610096	2610659	No
256	NC_007651.1052	xenovorans	1	NC_007951.1201	Bxe_A3232	-1	1363692	1364492	1363692	1364255	Yes
257	NC_007651.1062	ambifaria	5	NC_010551.2164	BamMC406_2172	-1	2422665	2423924	2422665	2423177	Yes
257	NC_007651.1062	pseudomallei	5	NC_007434.1317	BURPS1710b_1428	1	1502805	1504082	1503570	1504082	Yes
257	NC_007651.1062	thailandensis	5	NC_007651.1062	BTH_I1054	1	1196711	1198006	1197476	1198006	Yes
257	NC_007651.1062	vietnamiensis	5	NC_009256.2346	Bcep1808_2340	-1	2598079	2599293	2598079	2598591	Yes
257	NC_007651.1062	xenovorans	5	NC_007951.1212	NA	1	1375787	1376476	1375964	1376476	Yes
258	NC_007651.1066	ambifaria	2	NC_010551.2160	BamMC406_2168	-1	2417794	2418549	2417794	2418549	No
258	NC_007651.1066	pseudomallei	2	NC_007434.1321	BURPS1710b_1432	1	1508097	1508897	1508142	1508897	Yes
258	NC_007651.1066	thailandensis	2	NC_007651.1066	BTH_I1058	1	1202018	1202818	1202063	1202818	Yes
258	NC_007651.1066	vietnamiensis	2	NC_009256.2342	Bcep1808_2336	-1	2593184	2593939	2593184	2593939	No
258	NC_007651.1066	xenovorans	2	NC_007951.1216	Bxe_A3216	1	1380735	1381511	1380735	1381511	No
259	NC_007651.1091	ambifaria	5	NC_010552.0117	BamMC406_3218	1	121261	122292	121414	122292	Yes
259	NC_007651.1091	pseudomallei	5	NC_007434.1347	BURPS1710b_1460	-1	1532372	1533478	1532372	1533262	Yes
259	NC_007651.1091	thailandensis	5	NC_007651.1091	BTH_I1084	-1	1225335	1226441	1225335	1226225	Yes
259	NC_007651.1091	vietnamiensis	5	NC_009255.0561	Bcep1808_3878	1	642948	643979	643101	643979	Yes
259	NC_007651.1091	xenovorans	5	NC_007951.1246	Bxe_A3187	-1	1410691	1411797	1410691	1411575	Yes
260	NC_007651.1095	ambifaria	1	NC_010551.2134	BamMC406_2142	1	2393344	2394516	2393344	2394516	No
260	NC_007651.1095	pseudomallei	1	NC_007434.1351	BURPS1710b_1465	-1	1536136	1537311	1536136	1537308	Yes
260	NC_007651.1095	thailandensis	1	NC_007651.1095	BTH_I1088	-1	1229069	1230241	1229069	1230241	No
260	NC_007651.1095	vietnamiensis	1	NC_009256.2316	Bcep1808_2310	1	2568822	2569994	2568822	2569994	No
260	NC_007651.1095	xenovorans	1	NC_007951.1251	Bxe_A3182	-1	1415790	1416962	1415790	1416962	No
261	NC_007651.1099	ambifaria	2	NC_010551.2130	BamMC406_2138	1	2389908	2390555	2389938	2390555	Yes
261	NC_007651.1099	pseudomallei	2	NC_007434.1355	BURPS1710b_1469	-1	1540289	1540909	1540289	1540909	No
261	NC_007651.1099	thailandensis	2	NC_007651.1099	BTH_I1092	-1	1233188	1233811	1233188	1233811	No
261	NC_007651.1099	vietnamiensis	2	NC_009256.2312	Bcep1808_2306	1	2565479	2566126	2565509	2566126	Yes
261	NC_007651.1099	xenovorans	2	NC_007951.1255	Bxe_A3178	-1	1419747	1420406	1419747	1420406	No
262	NC_007651.1100	ambifaria	1	NC_010551.2129	BamMC406_2137	1	2389097	2389771	2389097	2389771	No
262	NC_007651.1100	pseudomallei	1	NC_007434.1356	BURPS1710b_1470	-1	1541069	1541743	1541069	1541743	No
262	NC_007651.1100	thailandensis	1	NC_007651.1100	BTH_I1093	-1	1233974	1234648	1233974	1234648	No
262	NC_007651.1100	vietnamiensis	1	NC_009256.2311	Bcep1808_2305	1	2564682	2565356	2564682	2565356	No
262	NC_007651.1100	xenovorans	1	NC_007951.1256	Bxe_A3177	-1	1420572	1421255	1420572	1421246	Yes
263	NC_007651.1108	ambifaria	2	NC_010551.0472	BamMC406_0475	1	537218	539230	537155	539230	Yes
263	NC_007651.1108	pseudomallei	2	NC_007434.3351	BURPS1710b_3557	-1	3879224	3881299	3879224	3881299	No
263	NC_007651.1108	thailandensis	2	NC_007651.1108	BTH_I1105	1	1245982	1247862	1245787	1247862	Yes
263	NC_007651.1108	vietnamiensis	2	NC_009256.0516	Bcep1808_0522	1	571470	573545	571470	573545	No
263	NC_007651.1108	xenovorans	2	NC_007951.3957	Bxe_A0473	-1	4358089	4360167	4358089	4360167	No
264	NC_007651.1114	ambifaria	1	NC_010551.0477	BamMC406_0480	1	544280	545221	544280	545221	No
264	NC_007651.1114	pseudomallei	1	NC_007434.3346	BURPS1710b_3553	-1	3873327	3874268	3873327	3874268	No
264	NC_007651.1114	thailandensis	1	NC_007651.1114	BTH_I1110	1	1252818	1253759	1252818	1253759	No
264	NC_007651.1114	vietnamiensis	1	NC_009256.0521	Bcep1808_0527	1	578627	579568	578627	579568	No
264	NC_007651.1114	xenovorans	1	NC_007951.3952	Bxe_A0478	-1	4352130	4353083	4352130	4353071	Yes
265	NC_007651.1120	ambifaria	4	NC_010551.0483	BamMC406_0486	1	551555	553063	551543	553063	Yes
265	NC_007651.1120	pseudomallei	4	NC_007434.3340	BURPS1710b_3547	-1	3865492	3867006	3865492	3867018	Yes
265	NC_007651.1120	thailandensis	4	NC_007651.1120	BTH_I1116	1	1260080	1261594	1260068	1261594	Yes
265	NC_007651.1120	vietnamiensis	4	NC_009256.0527	Bcep1808_0533	1	585906	587417	585894	587417	Yes
265	NC_007651.1120	xenovorans	4	NC_007951.3946	Bxe_A0484	-1	4344231	4345745	4344231	4345745	No
266	NC_007651.1122	ambifaria	5	NC_010551.0485	BamMC406_0488	1	554340	555443	554364	555443	Yes
266	NC_007651.1122	pseudomallei	5	NC_007434.3338	BURPS1710b_3545	-1	3862978	3864081	3862978	3864057	Yes
266	NC_007651.1122	thailandensis	5	NC_007651.1122	BTH_I1118	1	1262880	1263983	1262904	1263983	Yes
266	NC_007651.1122	vietnamiensis	5	NC_009256.0531	Bcep1808_0535	1	588944	590047	588968	590047	Yes
266	NC_007651.1122	xenovorans	5	NC_007951.3944	Bxe_A0486	-1	4341839	4342957	4341839	4342930	Yes
267	NC_007651.1130	ambifaria	5	NC_010551.0493	BamMC406_0496	-1	563131	563610	563131	563247	Yes
267	NC_007651.1130	pseudomallei	5	NC_007434.3330	BURPS1710b_3536	1	3854586	3855065	3854952	3855065	Yes
267	NC_007651.1130	thailandensis	5	NC_007651.1130	BTH_I1126	-1	1271847	1272326	1271847	1271960	Yes
267	NC_007651.1130	vietnamiensis	5	NC_009256.0539	Bcep1808_0543	-1	597653	598132	597653	597769	Yes
267	NC_007651.1130	xenovorans	5	NC_007951.3936	Bxe_A0494	1	4333507	4334076	4333966	4334076	Yes
268	NC_007651.1134	ambifaria	1	NC_010551.0497	BamMC406_0500	1	568945	569403	568945	569403	No
268	NC_007651.1134	pseudomallei	1	NC_007434.3326	BURPS1710b_3533	-1	3848365	3848814	3848365	3848814	No
268	NC_007651.1134	thailandensis	1	NC_007651.1134	BTH_I1130	1	1277991	1278440	1277991	1278440	No
268	NC_007651.1134	vietnamiensis	1	NC_009256.0543	Bcep1808_0547	1	603465	603923	603465	603923	No
268	NC_007651.1134	xenovorans	1	NC_007951.3932	Bxe_A0498	-1	4327734	4328162	4327734	4328174	Yes
269	NC_007651.1138	ambifaria	5	NC_010551.0501	BamMC406_0504	-1	571251	572162	571251	572063	Yes
269	NC_007651.1138	pseudomallei	5	NC_007434.3322	BURPS1710b_3529	1	3845542	3846471	3845665	3846471	Yes
269	NC_007651.1138	thailandensis	5	NC_007651.1138	BTH_I1134	-1	1280325	1281254	1280325	1281131	Yes
269	NC_007651.1138	vietnamiensis	5	NC_009256.0547	Bcep1808_0551	-1	605782	606693	605782	606594	Yes
269	NC_007651.1138	xenovorans	5	NC_007951.3928	Bxe_A0502	1	4324801	4325757	4324945	4325757	Yes
270	NC_007651.1139	ambifaria	1	NC_010551.0502	BamMC406_0505	-1	572207	573412	572207	573421	Yes
270	NC_007651.1139	pseudomallei	1	NC_007434.3321	BURPS1710b_3528	1	3844295	3845512	3844295	3845512	No
270	NC_007651.1139	thailandensis	1	NC_007651.1139	BTH_I1135	-1	1281284	1282501	1281284	1282501	No
270	NC_007651.1139	vietnamiensis	1	NC_009256.0548	Bcep1808_0552	-1	606733	607947	606733	607947	No
270	NC_007651.1139	xenovorans	1	NC_007951.3927	Bxe_A0503	1	4323544	4324773	4323544	4324773	No
271	NC_007651.1142	ambifaria	2	NC_010551.0505	BamMC406_0508	-1	576440	577435	576440	577435	No
271	NC_007651.1142	pseudomallei	2	NC_007434.3318	BURPS1710b_3524	1	3840364	3841362	3840370	3841362	Yes
271	NC_007651.1142	thailandensis	2	NC_007651.1142	BTH_I1139	-1	1285432	1286430	1285432	1286424	Yes
271	NC_007651.1142	vietnamiensis	2	NC_009256.0552	Bcep1808_0556	-1	613077	614072	613077	614072	No
271	NC_007651.1142	xenovorans	2	NC_007951.3924	Bxe_A0506	1	4319503	4320495	4319503	4320495	No
272	NC_007651.1147	ambifaria	3	NC_010551.0510	BamMC406_0513	-1	580871	581479	580871	581428	Yes
272	NC_007651.1147	pseudomallei	3	NC_007434.3313	BURPS1710b_3520	1	3836243	3836830	3836273	3836830	Yes
272	NC_007651.1147	thailandensis	3	NC_007651.1147	BTH_I1144	-1	1289962	1290519	1289962	1290519	No
272	NC_007651.1147	vietnamiensis	3	NC_009256.0557	Bcep1808_0561	-1	617491	618099	617491	618048	Yes
272	NC_007651.1147	xenovorans	3	NC_007951.3919	Bxe_A0511	1	4315426	4315983	4315426	4315983	No
273	NC_007651.1155	ambifaria	1	NC_010551.0518	BamMC406_0521	1	588139	588729	588139	588729	No
273	NC_007651.1155	pseudomallei	1	NC_007434.3305	BURPS1710b_3512	-1	3828834	3829424	3828834	3829424	No
273	NC_007651.1155	thailandensis	1	NC_007651.1155	BTH_I1152	1	1297333	1297920	1297333	1297920	No
273	NC_007651.1155	vietnamiensis	1	NC_009256.0565	Bcep1808_0569	1	624715	625326	624736	625326	Yes
273	NC_007651.1155	xenovorans	1	NC_007951.3911	Bxe_A0519	-1	4307813	4308409	4307813	4308409	No
274	NC_007651.1157	ambifaria	1	NC_010551.0520	BamMC406_0523	1	592554	593765	592554	593765	No
274	NC_007651.1157	pseudomallei	1	NC_007434.3303	BURPS1710b_3510	-1	3823797	3825008	3823797	3825008	No
274	NC_007651.1157	thailandensis	1	NC_007651.1157	BTH_I1154	1	1301734	1302948	1301734	1302948	No
274	NC_007651.1157	vietnamiensis	1	NC_009256.0568	Bcep1808_0571	1	629142	630353	629142	630353	No
274	NC_007651.1157	xenovorans	1	NC_007951.3909	Bxe_A0523	-1	4302412	4303659	4302412	4303647	Yes
275	NC_007651.1167	ambifaria	1	NC_010551.0530	BamMC406_0533	-1	602187	602741	602187	602741	No
275	NC_007651.1167	pseudomallei	1	NC_007434.3293	BURPS1710b_3498	1	3814845	3815405	3814845	3815405	No
275	NC_007651.1167	thailandensis	1	NC_007651.1167	BTH_I1165	-1	1311272	1311832	1311272	1311832	No
275	NC_007651.1167	vietnamiensis	1	NC_009256.0578	Bcep1808_0582	-1	639168	639749	639168	639749	No
275	NC_007651.1167	xenovorans	1	NC_007951.3898	Bxe_A0534	1	4293485	4294027	4293479	4294027	Yes
276	NC_007651.1172	ambifaria	5	NC_010551.0535	BamMC406_0538	1	607737	608603	607902	608603	Yes
276	NC_007651.1172	pseudomallei	5	NC_007434.3288	BURPS1710b_3493	-1	3808947	3809825	3808947	3809654	Yes
276	NC_007651.1172	thailandensis	5	NC_007651.1172	BTH_I1171	1	1316838	1317710	1317003	1317710	Yes
276	NC_007651.1172	vietnamiensis	5	NC_009256.0583	Bcep1808_0587	1	644762	645628	644927	645628	Yes
276	NC_007651.1172	xenovorans	5	NC_007951.3893	Bxe_A0539	-1	4287377	4288240	4287377	4288084	Yes
277	NC_007651.1173	ambifaria	5	NC_010551.0536	BamMC406_0539	1	608618	609355	608780	609355	Yes
277	NC_007651.1173	pseudomallei	5	NC_007434.3287	BURPS1710b_3492	-1	3808156	3808926	3808156	3808731	Yes
277	NC_007651.1173	thailandensis	5	NC_007651.1173	BTH_I1172	1	1317731	1318501	1317926	1318501	Yes
277	NC_007651.1173	vietnamiensis	5	NC_009256.0584	Bcep1808_0588	1	645643	646380	645805	646380	Yes
277	NC_007651.1173	xenovorans	5	NC_007951.3892	Bxe_A0540	-1	4286605	4287327	4286605	4287174	Yes
278	NC_007651.1176	ambifaria	5	NC_010551.0539	BamMC406_0542	1	612226	613125	612475	613125	Yes
278	NC_007651.1176	pseudomallei	5	NC_007434.3284	BURPS1710b_3489	-1	3804387	3805304	3804387	3805037	Yes
278	NC_007651.1176	thailandensis	5	NC_007651.1176	BTH_I1175	1	1321348	1322265	1321615	1322265	Yes
278	NC_007651.1176	vietnamiensis	5	NC_009256.0587	Bcep1808_0592	1	649214	650113	649463	650113	Yes
278	NC_007651.1176	xenovorans	5	NC_007951.3890	Bxe_A0542	-1	4283813	4284808	4283813	4284466	Yes
279	NC_007651.1178	ambifaria	2	NC_010551.0541	BamMC406_0544	1	614170	614847	614170	614847	No
279	NC_007651.1178	pseudomallei	2	NC_007434.3282	BURPS1710b_3487	-1	3802650	3803339	3802650	3803333	Yes
279	NC_007651.1178	thailandensis	2	NC_007651.1178	BTH_I1177	1	1323318	1324007	1323324	1324007	Yes
279	NC_007651.1178	vietnamiensis	2	NC_009256.0589	Bcep1808_0594	1	651149	651826	651149	651826	No
279	NC_007651.1178	xenovorans	2	NC_007951.3888	Bxe_A0544	-1	4282035	4282715	4282035	4282715	No
280	NC_007651.1179	ambifaria	1	NC_010551.0542	BamMC406_0545	1	614847	615626	614847	615626	No
280	NC_007651.1179	pseudomallei	1	NC_007434.3281	BURPS1710b_3485	-1	3801874	3802653	3801874	3802653	No
280	NC_007651.1179	thailandensis	1	NC_007651.1179	BTH_I1178	1	1323974	1324783	1324004	1324783	Yes
280	NC_007651.1179	vietnamiensis	1	NC_009256.0590	Bcep1808_0595	1	651826	652605	651826	652605	No
280	NC_007651.1179	xenovorans	1	NC_007951.3887	Bxe_A0545	-1	4281262	4282038	4281262	4282038	No
281	NC_007651.1181	ambifaria	1	NC_010551.0544	BamMC406_0547	1	616793	618304	616793	618304	No
281	NC_007651.1181	pseudomallei	1	NC_007434.3279	BURPS1710b_3483	-1	3799149	3800681	3799149	3800660	Yes
281	NC_007651.1181	thailandensis	1	NC_007651.1181	BTH_I1180	1	1326027	1327538	1326027	1327538	No
281	NC_007651.1181	vietnamiensis	1	NC_009256.0592	Bcep1808_0597	1	653788	655299	653788	655299	No
281	NC_007651.1181	xenovorans	1	NC_007951.3885	Bxe_A0547	-1	4278442	4279992	4278442	4279992	No
282	NC_007651.1183	ambifaria	5	NC_010551.0546	BamMC406_0549	1	619435	620247	619519	620247	Yes
282	NC_007651.1183	pseudomallei	5	NC_007434.3277	BURPS1710b_3480	-1	3797185	3797991	3797185	3797907	Yes
282	NC_007651.1183	thailandensis	5	NC_007651.1183	BTH_I1182	1	1328687	1329502	1328780	1329502	Yes
282	NC_007651.1183	vietnamiensis	5	NC_009256.0594	Bcep1808_0599	1	656419	657216	656485	657216	Yes
282	NC_007651.1183	xenovorans	5	NC_007951.3883	Bxe_A0549	-1	4276532	4277332	4276532	4277254	Yes
283	NC_007651.1188	ambifaria	5	NC_010551.0552	BamMC406_0555	-1	624953	625987	624953	625801	Yes
283	NC_007651.1188	pseudomallei	5	NC_007434.3272	BURPS1710b_3475	1	3792736	3793707	3792859	3793707	Yes
283	NC_007651.1188	thailandensis	5	NC_007651.1188	BTH_I1188	-1	1332818	1333789	1332818	1333666	Yes
283	NC_007651.1188	vietnamiensis	5	NC_009256.0599	Bcep1808_0604	-1	660561	661595	660561	661409	Yes
283	NC_007651.1188	xenovorans	5	NC_007951.3876	Bxe_A0556	1	4270644	4271648	4270803	4271648	Yes
284	NC_007651.1192	ambifaria	4	NC_010551.0556	BamMC406_0559	-1	630078	630866	630078	630818	Yes
284	NC_007651.1192	pseudomallei	4	NC_007434.3268	BURPS1710b_3470	1	3787749	3788516	3787776	3788516	Yes
284	NC_007651.1192	thailandensis	4	NC_007651.1192	BTH_I1192	-1	1338337	1339107	1338337	1339077	Yes
284	NC_007651.1192	vietnamiensis	4	NC_009256.0603	Bcep1808_0608	-1	665587	666375	665587	666327	Yes
284	NC_007651.1192	xenovorans	4	NC_007951.3872	Bxe_A0561	1	4265775	4266515	4265775	4266515	No
285	NC_007651.1194	ambifaria	5	NC_010551.0558	BamMC406_0561	-1	631471	632328	631471	632175	Yes
285	NC_007651.1194	pseudomallei	5	NC_007434.3266	BURPS1710b_3468	1	3786325	3787296	3786592	3787296	Yes
285	NC_007651.1194	thailandensis	5	NC_007651.1194	BTH_I1194	-1	1339560	1340417	1339560	1340264	Yes
285	NC_007651.1194	vietnamiensis	5	NC_009256.0605	Bcep1808_0610	-1	666922	667779	666922	667626	Yes
285	NC_007651.1194	xenovorans	5	NC_007951.3870	Bxe_A0564	1	4263439	4264320	4263592	4264320	Yes
286	NC_007651.1195	ambifaria	5	NC_010551.0559	BamMC406_0562	1	632544	634616	632622	634616	Yes
286	NC_007651.1195	pseudomallei	5	NC_007434.3265	BURPS1710b_3467	-1	3784149	3786221	3784149	3786143	Yes
286	NC_007651.1195	thailandensis	5	NC_007651.1195	BTH_I1195	1	1340636	1342708	1340714	1342708	Yes
286	NC_007651.1195	vietnamiensis	5	NC_009256.0606	Bcep1808_0611	1	667994	670066	668072	670066	Yes
286	NC_007651.1195	xenovorans	5	NC_007951.3869	Bxe_A0565	-1	4261140	4263347	4261140	4263128	Yes
287	NC_007651.1201	ambifaria	2	NC_010551.0563	BamMC406_0566	-1	637246	637965	637246	637965	No
287	NC_007651.1201	pseudomallei	2	NC_007434.3259	BURPS1710b_3461	1	3777669	3778361	3777669	3778361	No
287	NC_007651.1201	thailandensis	2	NC_007651.1201	BTH_I1202	-1	1347950	1348693	1347950	1348642	Yes
287	NC_007651.1201	vietnamiensis	2	NC_009256.0608	Bcep1808_0613	-1	671334	672056	671334	672026	Yes
287	NC_007651.1201	xenovorans	2	NC_007951.3867	Bxe_A0567	1	4259237	4259941	4259237	4259941	No
288	NC_007651.1206	ambifaria	1	NC_010551.0568	BamMC406_0571	1	641956	642753	641956	642753	No
288	NC_007651.1206	pseudomallei	1	NC_007434.3254	BURPS1710b_3456	-1	3772912	3773697	3772912	3773697	No
288	NC_007651.1206	thailandensis	1	NC_007651.1206	BTH_I1207	1	1352581	1353384	1352581	1353384	No
288	NC_007651.1206	vietnamiensis	1	NC_009256.0613	Bcep1808_0618	1	675798	676712	675918	676712	Yes
288	NC_007651.1206	xenovorans	1	NC_007951.3862	Bxe_A0572	-1	4254501	4255328	4254501	4255328	No
289	NC_007651.1207	ambifaria	3	NC_010551.0569	BamMC406_0572	1	642852	643616	642852	643616	No
289	NC_007651.1207	pseudomallei	3	NC_007434.3253	BURPS1710b_3455	-1	3772035	3772841	3772035	3772799	Yes
289	NC_007651.1207	thailandensis	3	NC_007651.1207	BTH_I1208	1	1353456	1354262	1353498	1354262	Yes
289	NC_007651.1207	vietnamiensis	3	NC_009256.0614	Bcep1808_0619	1	676779	677576	676812	677576	Yes
289	NC_007651.1207	xenovorans	3	NC_007951.3861	Bxe_A0573	-1	4253514	4254278	4253514	4254278	No
290	NC_007651.1214	ambifaria	4	NC_010551.0576	BamMC406_0579	1	650783	651205	650789	651205	Yes
290	NC_007651.1214	pseudomallei	4	NC_007434.3246	BURPS1710b_3446	-1	3764378	3764800	3764378	3764794	Yes
290	NC_007651.1214	thailandensis	4	NC_007651.1214	BTH_I1215	1	1361482	1361904	1361488	1361904	Yes
290	NC_007651.1214	vietnamiensis	4	NC_009256.0621	Bcep1808_0626	1	684779	685201	684785	685201	Yes
290	NC_007651.1214	xenovorans	4	NC_007951.3854	Bxe_A0580	-1	4245665	4246081	4245665	4246081	No
291	NC_007651.1215	ambifaria	1	NC_010551.0577	BamMC406_0580	-1	651310	652158	651310	652158	No
291	NC_007651.1215	pseudomallei	1	NC_007434.3245	BURPS1710b_3444	1	3762878	3763876	3762878	3763876	No
291	NC_007651.1215	thailandensis	1	NC_007651.1215	BTH_I1216	-1	1362228	1363196	1362228	1363196	No
291	NC_007651.1215	vietnamiensis	1	NC_009256.0622	Bcep1808_0627	-1	685289	686137	685289	686137	No
291	NC_007651.1215	xenovorans	1	NC_007951.3849	Bxe_A0588	1	4226940	4227785	4226943	4227785	Yes
292	NC_007651.1217	ambifaria	5	NC_010551.0579	BamMC406_0582	1	654328	654954	654349	654954	Yes
292	NC_007651.1217	pseudomallei	5	NC_007434.3243	BURPS1710b_3441	-1	3760079	3760705	3760079	3760684	Yes
292	NC_007651.1217	thailandensis	5	NC_007651.1217	BTH_I1218	1	1365367	1365993	1365388	1365993	Yes
292	NC_007651.1217	vietnamiensis	5	NC_009256.0624	Bcep1808_0629	1	688309	688935	688330	688935	Yes
292	NC_007651.1217	xenovorans	5	NC_007951.3847	Bxe_A0590	-1	4224078	4224719	4224078	4224692	Yes
293	NC_007651.1220	ambifaria	1	NC_010551.0584	BamMC406_0587	-1	659560	660948	659560	660948	No
293	NC_007651.1220	pseudomallei	1	NC_007434.3240	BURPS1710b_3438	1	3756397	3757848	3756460	3757848	Yes
293	NC_007651.1220	thailandensis	1	NC_007651.1220	BTH_I1221	-1	1368222	1369610	1368222	1369610	No
293	NC_007651.1220	vietnamiensis	1	NC_009256.0627	Bcep1808_0632	-1	691145	692533	691145	692533	No
293	NC_007651.1220	xenovorans	1	NC_007951.3844	Bxe_A0593	1	4220414	4221802	4220414	4221802	No
294	NC_007651.1224	ambifaria	2	NC_010551.0587	BamMC406_0590	1	664032	664925	664032	664925	No
294	NC_007651.1224	pseudomallei	2	NC_007434.3236	BURPS1710b_3434	-1	3750716	3751702	3750716	3751609	Yes
294	NC_007651.1224	thailandensis	2	NC_007651.1224	BTH_I1225	1	1374445	1375341	1374448	1375341	Yes
294	NC_007651.1224	vietnamiensis	2	NC_009256.0630	Bcep1808_0635	1	695880	696773	695880	696773	No
294	NC_007651.1224	xenovorans	2	NC_007951.3840	Bxe_A0597	-1	4215671	4216564	4215671	4216564	No
295	NC_007651.1228	ambifaria	2	NC_010551.0593	BamMC406_0595	-1	673167	674066	673167	674084	Yes
295	NC_007651.1228	pseudomallei	2	NC_007434.3226	BURPS1710b_3426	1	3744070	3744984	3744070	3744984	No
295	NC_007651.1228	thailandensis	2	NC_007651.1228	BTH_I1229	-1	1377804	1378787	1377804	1378718	Yes
295	NC_007651.1228	vietnamiensis	2	NC_009256.0635	Bcep1808_0640	-1	704968	705879	704968	705879	No
295	NC_007651.1228	xenovorans	2	NC_007951.3836	Bxe_A0601	1	4212375	4213310	4212375	4213310	No
296	NC_007651.1229	ambifaria	5	NC_010551.0594	BamMC406_0596	1	674257	675351	674371	675351	Yes
296	NC_007651.1229	pseudomallei	5	NC_007434.3225	BURPS1710b_3425	-1	3742802	3743860	3742802	3743785	Yes
296	NC_007651.1229	thailandensis	5	NC_007651.1229	BTH_I1230	1	1378910	1379968	1378985	1379968	Yes
296	NC_007651.1229	vietnamiensis	5	NC_009256.0636	Bcep1808_0641	1	706059	707153	706173	707153	Yes
296	NC_007651.1229	xenovorans	5	NC_007951.3835	Bxe_A0602	-1	4211146	4212207	4211146	4212126	Yes
297	NC_007651.1232	ambifaria	2	NC_010551.0597	BamMC406_0599	1	677290	677820	677392	677820	Yes
297	NC_007651.1232	pseudomallei	2	NC_007434.3222	BURPS1710b_3421	-1	3739423	3739851	3739423	3739851	No
297	NC_007651.1232	thailandensis	2	NC_007651.1232	BTH_I1233	1	1382835	1383263	1382835	1383263	No
297	NC_007651.1232	vietnamiensis	2	NC_009256.0640	Bcep1808_0645	1	710065	710595	710167	710595	Yes
297	NC_007651.1232	xenovorans	2	NC_007951.3832	Bxe_A0607	-1	4208190	4208618	4208190	4208618	No
298	NC_007651.1238	ambifaria	5	NC_010551.0600	BamMC406_0602	-1	678909	680057	678909	679985	Yes
298	NC_007651.1238	pseudomallei	5	NC_007434.3216	BURPS1710b_3415	1	3734556	3735767	3734661	3735767	Yes
298	NC_007651.1238	thailandensis	5	NC_007651.1238	BTH_I1239	-1	1386852	1388021	1386852	1387949	Yes
298	NC_007651.1238	vietnamiensis	5	NC_009256.0643	Bcep1808_0648	-1	711667	712815	711667	712743	Yes
298	NC_007651.1238	xenovorans	5	NC_007951.3829	Bxe_A0610	1	4205923	4207053	4205977	4207053	Yes
299	NC_007651.1242	ambifaria	5	NC_010551.0603	BamMC406_0605	1	681920	682582	682325	682582	Yes
299	NC_007651.1242	pseudomallei	5	NC_007434.3213	BURPS1710b_3410	-1	3731937	3732599	3731937	3732194	Yes
299	NC_007651.1242	thailandensis	5	NC_007651.1242	BTH_I1243	1	1389999	1390661	1390404	1390661	Yes
299	NC_007651.1242	vietnamiensis	5	NC_009256.0646	Bcep1808_0651	1	714678	715340	715083	715340	Yes
299	NC_007651.1242	xenovorans	5	NC_007951.3826	Bxe_A0613	-1	4203195	4203866	4203195	4203464	Yes
300	NC_007651.1244	ambifaria	5	NC_010551.0604	BamMC406_0606	-1	682720	683664	682720	683466	Yes
300	NC_007651.1244	pseudomallei	5	NC_007434.3211	BURPS1710b_3408	1	3729551	3730507	3729758	3730507	Yes
300	NC_007651.1244	thailandensis	5	NC_007651.1244	BTH_I1246	-1	1392035	1392988	1392035	1392784	Yes
300	NC_007651.1244	vietnamiensis	5	NC_009256.0647	Bcep1808_0652	-1	715443	716399	715443	716189	Yes
300	NC_007651.1244	xenovorans	5	NC_007951.3825	Bxe_A0614	1	4202024	4202965	4202228	4202965	Yes
301	NC_007651.1250	ambifaria	1	NC_010551.0610	BamMC406_0612	-1	688160	689227	688160	689227	No
301	NC_007651.1250	pseudomallei	1	NC_007434.3205	BURPS1710b_3401	1	3723819	3724883	3723819	3724883	No
301	NC_007651.1250	thailandensis	1	NC_007651.1250	BTH_I1252	-1	1397711	1398778	1397711	1398778	No
301	NC_007651.1250	vietnamiensis	1	NC_009256.0653	Bcep1808_0658	-1	720951	722084	720951	722018	Yes
301	NC_007651.1250	xenovorans	1	NC_007951.3818	Bxe_A0621	1	4196027	4197085	4196027	4197085	No
302	NC_007651.1251	ambifaria	1	NC_010551.0611	BamMC406_0613	-1	689387	690565	689387	690565	No
302	NC_007651.1251	pseudomallei	1	NC_007434.3204	BURPS1710b_3400	1	3722418	3723611	3722418	3723611	No
302	NC_007651.1251	thailandensis	1	NC_007651.1251	BTH_I1253	-1	1398986	1400179	1398986	1400179	No
302	NC_007651.1251	vietnamiensis	1	NC_009256.0654	Bcep1808_0659	-1	722378	723565	722378	723565	No
302	NC_007651.1251	xenovorans	1	NC_007951.3817	Bxe_A0622	1	4194408	4195787	4194432	4195787	Yes
303	NC_007651.1252	ambifaria	1	NC_010551.0612	BamMC406_0614	-1	690634	692028	690634	692028	No
303	NC_007651.1252	pseudomallei	1	NC_007434.3203	BURPS1710b_3399	1	3720967	3722373	3720967	3722373	No
303	NC_007651.1252	thailandensis	1	NC_007651.1252	BTH_I1254	-1	1400223	1401818	1400223	1401632	Yes
303	NC_007651.1252	vietnamiensis	1	NC_009256.0655	Bcep1808_0660	-1	723733	725130	723733	725130	No
303	NC_007651.1252	xenovorans	1	NC_007951.3816	Bxe_A0623	1	4192941	4194347	4192941	4194347	No
304	NC_007651.1253	ambifaria	3	NC_010551.0613	BamMC406_0615	1	692217	692828	692214	692828	Yes
304	NC_007651.1253	pseudomallei	3	NC_007434.3202	BURPS1710b_3398	-1	3719798	3720409	3719798	3720409	No
304	NC_007651.1253	thailandensis	3	NC_007651.1253	BTH_I1255	1	1402095	1402706	1402095	1402706	No
304	NC_007651.1253	vietnamiensis	3	NC_009256.0656	Bcep1808_0661	1	725306	725917	725303	725917	Yes
304	NC_007651.1253	xenovorans	3	NC_007951.3815	Bxe_A0624	-1	4192123	4192743	4192123	4192737	Yes
305	NC_007651.1257	ambifaria	5	NC_010557.0027	BamMC406_5542	1	36988	38589	37426	38589	Yes
305	NC_007651.1257	pseudomallei	5	NC_007434.3198	BURPS1710b_3394	-1	3714727	3715866	3714727	3715446	Yes
305	NC_007651.1257	thailandensis	5	NC_007651.1257	BTH_I1259	1	1406673	1407812	1407093	1407812	Yes
305	NC_007651.1257	vietnamiensis	5	NC_009254.0182	Bcep1808_5641	-1	208230	209831	208230	209393	Yes
305	NC_007651.1257	xenovorans	5	NC_007951.0448	Bxe_A4008	1	508080	509222	508500	509222	Yes
306	NC_007651.1259	ambifaria	5	NC_010557.0028	BamMC406_5543	1	38603	40015	38714	40015	Yes
306	NC_007651.1259	pseudomallei	5	NC_007434.3196	BURPS1710b_3392	-1	3712934	3714388	3712934	3714277	Yes
306	NC_007651.1259	thailandensis	5	NC_007651.1259	BTH_I1261	1	1408151	1409605	1408262	1409605	Yes
306	NC_007651.1259	vietnamiensis	5	NC_009254.0181	Bcep1808_5640	-1	206804	208216	206804	208105	Yes
306	NC_007651.1259	xenovorans	5	NC_007951.0450	Bxe_A4006	1	509635	511089	509746	511089	Yes
307	NC_007651.1260	ambifaria	1	NC_010551.0619	BamMC406_0621	-1	698639	699325	698639	699325	No
307	NC_007651.1260	pseudomallei	1	NC_007434.3195	BURPS1710b_3390	1	3711736	3712422	3711736	3712422	No
307	NC_007651.1260	thailandensis	1	NC_007651.1260	BTH_I1262	-1	1409888	1410574	1409888	1410574	No
307	NC_007651.1260	vietnamiensis	1	NC_009256.0662	Bcep1808_0667	-1	731688	732374	731688	732374	No
307	NC_007651.1260	xenovorans	1	NC_007951.0451	Bxe_A4005	-1	511141	511881	511141	511827	Yes
308	NC_007651.1263	ambifaria	5	NC_010551.0621	BamMC406_0623	-1	700105	701403	700105	701232	Yes
308	NC_007651.1263	pseudomallei	5	NC_007434.3192	BURPS1710b_3387	1	3708114	3709406	3708282	3709406	Yes
308	NC_007651.1263	thailandensis	5	NC_007651.1263	BTH_I1265	-1	1411914	1413206	1411914	1413038	Yes
308	NC_007651.1263	vietnamiensis	5	NC_009256.0664	Bcep1808_0669	-1	733207	734505	733207	734334	Yes
308	NC_007651.1263	xenovorans	5	NC_007951.0453	Bxe_A4003	-1	512576	513868	512576	513709	Yes
309	NC_007651.1267	ambifaria	5	NC_010551.0625	BamMC406_0627	-1	706520	707149	706520	706948	Yes
309	NC_007651.1267	pseudomallei	5	NC_007434.3188	BURPS1710b_3381	1	3701823	3702485	3702057	3702485	Yes
309	NC_007651.1267	thailandensis	5	NC_007651.1267	BTH_I1269	-1	1418630	1419292	1418630	1419058	Yes
309	NC_007651.1267	vietnamiensis	5	NC_009256.0669	Bcep1808_0673	-1	739807	740436	739807	740235	Yes
309	NC_007651.1267	xenovorans	5	NC_007951.0457	Bxe_A3999	-1	518570	519220	518570	519013	Yes
310	NC_007651.1276	ambifaria	5	NC_010551.0635	BamMC406_0637	-1	716526	717713	716526	717566	Yes
310	NC_007651.1276	pseudomallei	5	NC_007434.3179	BURPS1710b_3371	1	3692223	3693416	3692376	3693416	Yes
310	NC_007651.1276	thailandensis	5	NC_007651.1276	BTH_I1278	-1	1427254	1428438	1427254	1428294	Yes
310	NC_007651.1276	vietnamiensis	5	NC_009256.0679	Bcep1808_0683	-1	750079	751272	750079	751119	Yes
310	NC_007651.1276	xenovorans	5	NC_007951.0466	Bxe_A3990	-1	527601	528791	527601	528650	Yes
311	NC_007651.1278	ambifaria	1	NC_010551.0637	BamMC406_0639	1	719109	721487	719109	721487	No
311	NC_007651.1278	pseudomallei	1	NC_007434.3177	BURPS1710b_3368	-1	3688033	3690747	3688033	3690747	No
311	NC_007651.1278	thailandensis	1	NC_007651.1278	BTH_I1280	1	1429932	1432511	1429932	1432511	No
311	NC_007651.1278	vietnamiensis	1	NC_009256.0681	Bcep1808_0685	1	752670	755021	752670	755021	No
311	NC_007651.1278	xenovorans	1	NC_007951.0468	Bxe_A3988	1	530069	532546	530117	532546	Yes
312	NC_007651.1292	ambifaria	5	NC_010551.0651	BamMC406_0653	1	735528	736736	735858	736736	Yes
312	NC_007651.1292	pseudomallei	5	NC_007434.3149	BURPS1710b_3338	-1	3659686	3660894	3659686	3660564	Yes
312	NC_007651.1292	thailandensis	5	NC_007651.1292	BTH_I1294	1	1446773	1447981	1447103	1447981	Yes
312	NC_007651.1292	vietnamiensis	5	NC_009256.0695	Bcep1808_0698	1	768969	770177	769299	770177	Yes
312	NC_007651.1292	xenovorans	5	NC_007952.0694	Bxe_B2333	-1	797808	798989	797808	798665	Yes
313	NC_007651.1296	ambifaria	1	NC_010551.0657	BamMC406_0659	-1	741552	745748	741552	745748	No
313	NC_007651.1296	pseudomallei	1	NC_007434.3144	BURPS1710b_3332	1	3649679	3653872	3649679	3653872	No
313	NC_007651.1296	thailandensis	1	NC_007651.1296	BTH_I1298	-1	1452199	1456392	1452199	1456392	No
313	NC_007651.1296	vietnamiensis	1	NC_009256.0699	Bcep1808_0702	-1	774205	778416	774205	778416	No
313	NC_007651.1296	xenovorans	1	NC_007951.0487	Bxe_A3970	-1	550473	554765	550473	554669	Yes
314	NC_007651.1297	ambifaria	5	NC_010551.0658	BamMC406_0660	1	745976	748777	746267	748777	Yes
314	NC_007651.1297	pseudomallei	5	NC_007434.3143	BURPS1710b_3331	-1	3646735	3649512	3646735	3649227	Yes
314	NC_007651.1297	thailandensis	5	NC_007651.1297	BTH_I1299	1	1456573	1459350	1456858	1459350	Yes
314	NC_007651.1297	vietnamiensis	5	NC_009256.0700	Bcep1808_0703	1	778645	781452	778942	781452	Yes
314	NC_007651.1297	xenovorans	5	NC_007951.0488	Bxe_A3969	1	554853	557648	555150	557648	Yes
315	NC_007651.1299	ambifaria	2	NC_010551.0660	BamMC406_0662	-1	750562	751464	750562	751464	No
315	NC_007651.1299	pseudomallei	2	NC_007434.3141	BURPS1710b_3328	1	3643623	3644657	3643755	3644657	Yes
315	NC_007651.1299	thailandensis	2	NC_007651.1299	BTH_I1301	-1	1461278	1462177	1461278	1462177	No
315	NC_007651.1299	vietnamiensis	2	NC_009256.0702	Bcep1808_0705	-1	783500	784534	783500	784402	Yes
315	NC_007651.1299	xenovorans	2	NC_007951.0490	Bxe_A3967	-1	559446	560348	559446	560348	No
316	NC_007651.1314	ambifaria	5	NC_010551.0677	BamMC406_0679	-1	766706	767440	766706	767239	Yes
316	NC_007651.1314	pseudomallei	5	NC_007434.3126	BURPS1710b_3312	1	3628589	3629314	3628793	3629314	Yes
316	NC_007651.1314	thailandensis	5	NC_007651.1314	BTH_I1316	-1	1476581	1477585	1476581	1477102	Yes
316	NC_007651.1314	vietnamiensis	5	NC_009256.0717	Bcep1808_0720	-1	798758	799501	798758	799291	Yes
316	NC_007651.1314	xenovorans	5	NC_007951.0505	Bxe_A3953	-1	575156	575926	575156	575728	Yes
317	NC_007651.1317	ambifaria	5	NC_010551.0682	BamMC406_0684	-1	771197	772171	771197	772024	Yes
317	NC_007651.1317	pseudomallei	5	NC_007434.3123	BURPS1710b_3309	1	3625554	3626528	3625701	3626528	Yes
317	NC_007651.1317	thailandensis	5	NC_007651.1317	BTH_I1319	-1	1479328	1480302	1479328	1480155	Yes
317	NC_007651.1317	vietnamiensis	5	NC_009256.0720	Bcep1808_0723	-1	801313	802287	801313	802140	Yes
317	NC_007651.1317	xenovorans	5	NC_007951.0522	Bxe_A3935	-1	592983	593930	592983	593792	Yes
318	NC_007651.1319	ambifaria	2	NC_010551.0684	BamMC406_0686	1	774237	775010	774327	775010	Yes
318	NC_007651.1319	pseudomallei	2	NC_007434.3121	BURPS1710b_3307	-1	3622637	3623317	3622637	3623317	No
318	NC_007651.1319	thailandensis	2	NC_007651.1319	BTH_I1321	1	1482442	1483203	1482523	1483203	Yes
318	NC_007651.1319	vietnamiensis	2	NC_009256.0722	Bcep1808_0725	1	804504	805187	804504	805187	No
318	NC_007651.1319	xenovorans	2	NC_007951.0524	Bxe_A3933	1	596249	596920	596249	596920	No
319	NC_007651.1368	ambifaria	1	NC_010551.0690	BamMC406_0692	-1	779613	780362	779613	780362	No
319	NC_007651.1368	pseudomallei	1	NC_007434.3075	BURPS1710b_3258	1	3562835	3563584	3562835	3563584	No
319	NC_007651.1368	thailandensis	1	NC_007651.1368	BTH_I1371	-1	1548911	1549660	1548911	1549660	No
319	NC_007651.1368	vietnamiensis	1	NC_009256.0727	Bcep1808_0730	-1	808545	809294	808545	809294	No
319	NC_007651.1368	xenovorans	1	NC_007951.0535	Bxe_A3922	-1	606847	607605	606847	607596	Yes
320	NC_007651.1370	ambifaria	1	NC_010551.0692	BamMC406_0694	-1	780909	782204	780909	782204	No
320	NC_007651.1370	pseudomallei	1	NC_007434.3073	BURPS1710b_3256	1	3560984	3562285	3560984	3562285	No
320	NC_007651.1370	thailandensis	1	NC_007651.1370	BTH_I1373	-1	1550210	1551502	1550210	1551511	Yes
320	NC_007651.1370	vietnamiensis	1	NC_009256.0729	Bcep1808_0732	-1	809846	811141	809846	811141	No
320	NC_007651.1370	xenovorans	1	NC_007951.0537	Bxe_A3920	-1	608158	609450	608158	609450	No
321	NC_007651.1374	ambifaria	3	NC_010551.0696	BamMC406_0698	-1	784659	785135	784659	785144	Yes
321	NC_007651.1374	pseudomallei	3	NC_007434.3069	BURPS1710b_3252	1	3558066	3558551	3558057	3558551	Yes
321	NC_007651.1374	thailandensis	3	NC_007651.1374	BTH_I1377	-1	1553925	1554407	1553925	1554416	Yes
321	NC_007651.1374	vietnamiensis	3	NC_009256.0733	Bcep1808_0736	-1	813597	814082	813597	814082	No
321	NC_007651.1374	xenovorans	3	NC_007951.0541	Bxe_A3916	-1	611920	612399	611920	612399	No
322	NC_007651.1378	ambifaria	5	NC_010551.0700	BamMC406_0702	1	788306	788866	788441	788866	Yes
322	NC_007651.1378	pseudomallei	5	NC_007434.3065	BURPS1710b_3246	-1	3554285	3554845	3554285	3554725	Yes
322	NC_007651.1378	thailandensis	5	NC_007651.1378	BTH_I1381	1	1557622	1558182	1557742	1558182	Yes
322	NC_007651.1378	vietnamiensis	5	NC_009256.0737	Bcep1808_0740	1	817269	817829	817404	817829	Yes
322	NC_007651.1378	xenovorans	5	NC_007951.0545	Bxe_A3912	1	615670	616230	615793	616230	Yes
323	NC_007651.1380	ambifaria	5	NC_010551.0702	BamMC406_0704	1	789263	790102	789323	790102	Yes
323	NC_007651.1380	pseudomallei	5	NC_007434.3063	BURPS1710b_3245	-1	3553096	3553881	3553096	3553827	Yes
323	NC_007651.1380	thailandensis	5	NC_007651.1380	BTH_I1382	1	1558586	1559371	1558640	1559371	Yes
323	NC_007651.1380	vietnamiensis	5	NC_009256.0739	Bcep1808_0742	1	818244	819077	818298	819077	Yes
323	NC_007651.1380	xenovorans	5	NC_007951.0547	Bxe_A3911	1	616670	617479	616727	617479	Yes
324	NC_007651.1382	ambifaria	5	NC_010551.0704	BamMC406_0706	1	790754	791209	791090	791209	Yes
324	NC_007651.1382	pseudomallei	5	NC_007434.3061	BURPS1710b_3243	-1	3552028	3552480	3552028	3552153	Yes
324	NC_007651.1382	thailandensis	5	NC_007651.1382	BTH_I1384	1	1559988	1560440	1560315	1560440	Yes
324	NC_007651.1382	vietnamiensis	5	NC_009256.0742	Bcep1808_0744	1	819730	820185	820069	820185	Yes
324	NC_007651.1382	xenovorans	5	NC_007951.0548	Bxe_A3909	1	618101	618565	618416	618565	Yes
325	NC_007651.1383	ambifaria	2	NC_010551.0705	BamMC406_0707	-1	791283	791726	791283	791726	No
325	NC_007651.1383	pseudomallei	2	NC_007434.3060	BURPS1710b_3242	1	3551519	3551923	3551465	3551923	Yes
325	NC_007651.1383	thailandensis	2	NC_007651.1383	BTH_I1385	-1	1560523	1560930	1560523	1560984	Yes
325	NC_007651.1383	vietnamiensis	2	NC_009256.0743	Bcep1808_0745	-1	820238	820681	820238	820681	No
325	NC_007651.1383	xenovorans	2	NC_007951.0549	Bxe_A3908	-1	618669	619148	618669	619148	No
326	NC_007651.1388	ambifaria	5	NC_010551.0709	BamMC406_0711	-1	793660	794847	793660	794775	Yes
326	NC_007651.1388	pseudomallei	5	NC_007434.3056	BURPS1710b_3237	1	3548192	3549379	3548264	3549379	Yes
326	NC_007651.1388	thailandensis	5	NC_007651.1388	BTH_I1390	-1	1563038	1564225	1563038	1564153	Yes
326	NC_007651.1388	vietnamiensis	5	NC_009256.0747	Bcep1808_0749	-1	822622	823809	822622	823737	Yes
326	NC_007651.1388	xenovorans	5	NC_007951.0553	Bxe_A3904	-1	621191	622381	621191	622306	Yes
327	NC_007651.1389	ambifaria	2	NC_010551.0710	BamMC406_0712	1	795060	795851	795060	795851	No
327	NC_007651.1389	pseudomallei	2	NC_007434.3055	BURPS1710b_3235	-1	3547324	3548148	3547324	3548115	Yes
327	NC_007651.1389	thailandensis	2	NC_007651.1389	BTH_I1391	1	1564269	1565093	1564302	1565093	Yes
327	NC_007651.1389	vietnamiensis	2	NC_009256.0748	Bcep1808_0750	1	823932	824723	823932	824723	No
327	NC_007651.1389	xenovorans	2	NC_007951.0554	Bxe_A3903	1	622484	623269	622484	623269	No
328	NC_007651.1392	ambifaria	1	NC_010552.1098	BamMC406_4197	1	1249854	1250873	1249914	1250873	Yes
328	NC_007651.1392	pseudomallei	1	NC_007434.3052	BURPS1710b_3232	-1	3544085	3545041	3544085	3545041	No
328	NC_007651.1392	thailandensis	1	NC_007651.1392	BTH_I1394	1	1566945	1567901	1566945	1567901	No
328	NC_007651.1392	vietnamiensis	1	NC_009255.1554	Bcep1808_4855	1	1727537	1728496	1727537	1728496	No
328	NC_007651.1392	xenovorans	1	NC_007952.2584	Bxe_B0427	-1	2900055	2901014	2900055	2901014	No
329	NC_007651.1393	ambifaria	2	NC_010551.0712	BamMC406_0715	1	797240	798916	797249	798916	Yes
329	NC_007651.1393	pseudomallei	2	NC_007434.3051	BURPS1710b_3231	-1	3542404	3544065	3542404	3544065	No
329	NC_007651.1393	thailandensis	2	NC_007651.1393	BTH_I1395	1	1567921	1569582	1567921	1569582	No
329	NC_007651.1393	vietnamiensis	2	NC_009256.0752	Bcep1808_0754	1	827150	828826	827159	828826	Yes
329	NC_007651.1393	xenovorans	2	NC_007952.2583	Bxe_B0428	-1	2898291	2900000	2898291	2900000	No
330	NC_007651.1396	ambifaria	5	NC_010551.0715	BamMC406_0718	1	800567	801901	800786	801901	Yes
330	NC_007651.1396	pseudomallei	5	NC_007434.3048	BURPS1710b_3228	-1	3539426	3540760	3539426	3540541	Yes
330	NC_007651.1396	thailandensis	5	NC_007651.1396	BTH_I1397	1	1571219	1572553	1571438	1572553	Yes
330	NC_007651.1396	vietnamiensis	5	NC_009256.0755	Bcep1808_0757	1	830471	831805	830690	831805	Yes
330	NC_007651.1396	xenovorans	5	NC_007951.0557	Bxe_A3900	1	625901	627247	626144	627247	Yes
331	NC_007651.1400	ambifaria	5	NC_010551.0718	BamMC406_0721	-1	804718	805467	804718	805407	Yes
331	NC_007651.1400	pseudomallei	5	NC_007434.3044	BURPS1710b_3222	1	3534313	3534972	3534373	3534972	Yes
331	NC_007651.1400	thailandensis	5	NC_007651.1400	BTH_I1401	-1	1576925	1577584	1576925	1577524	Yes
331	NC_007651.1400	vietnamiensis	5	NC_009256.0759	Bcep1808_0761	-1	836241	836978	836241	836918	Yes
331	NC_007651.1400	xenovorans	5	NC_007952.1376	Bxe_B1657	-1	1536993	1537664	1536993	1537598	Yes
332	NC_007651.1403	ambifaria	5	NC_010551.0721	BamMC406_0724	1	808361	809572	808661	809572	Yes
332	NC_007651.1403	pseudomallei	5	NC_007434.3041	BURPS1710b_3219	-1	3529645	3530859	3529645	3530556	Yes
332	NC_007651.1403	thailandensis	5	NC_007651.1403	BTH_I1404	1	1581043	1582257	1581346	1582257	Yes
332	NC_007651.1403	vietnamiensis	5	NC_009256.0763	Bcep1808_0765	1	841010	842221	841310	842221	Yes
332	NC_007651.1403	xenovorans	5	NC_007952.0028	Bxe_B3001	1	29238	30458	29499	30458	Yes
333	NC_007651.1407	ambifaria	1	NC_010551.0725	BamMC406_0728	1	813361	815070	813487	815070	Yes
333	NC_007651.1407	pseudomallei	1	NC_007434.3036	BURPS1710b_3215	-1	3524115	3525632	3524115	3525632	No
333	NC_007651.1407	thailandensis	1	NC_007651.1407	BTH_I1408	1	1585848	1587365	1585848	1587365	No
333	NC_007651.1407	vietnamiensis	1	NC_009256.0768	Bcep1808_0769	1	846153	847751	846153	847751	No
333	NC_007651.1407	xenovorans	1	NC_007951.0571	Bxe_A3886	1	643972	645495	643972	645495	No
334	NC_007651.1415	ambifaria	5	NC_010551.0729	BamMC406_0732	-1	818737	819684	818737	819642	Yes
334	NC_007651.1415	pseudomallei	5	NC_007434.3028	BURPS1710b_3205	1	3513195	3514142	3513240	3514142	Yes
334	NC_007651.1415	thailandensis	5	NC_007651.1415	BTH_I1416	-1	1597265	1598212	1597265	1598167	Yes
334	NC_007651.1415	vietnamiensis	5	NC_009256.0774	Bcep1808_0775	-1	852415	853359	852415	853320	Yes
334	NC_007651.1415	xenovorans	5	NC_007951.0574	Bxe_A3883	-1	648619	649599	648619	649563	Yes
335	NC_007651.1417	ambifaria	1	NC_010551.0731	BamMC406_0734	-1	820483	821973	820483	821973	No
335	NC_007651.1417	pseudomallei	1	NC_007434.3026	BURPS1710b_3203	1	3510964	3512385	3510964	3512385	No
335	NC_007651.1417	thailandensis	1	NC_007651.1417	BTH_I1418	-1	1599022	1600485	1599022	1600356	Yes
335	NC_007651.1417	vietnamiensis	1	NC_009256.0776	Bcep1808_0777	-1	854162	855595	854162	855595	No
335	NC_007651.1417	xenovorans	1	NC_007951.0576	Bxe_A3881	-1	650599	652083	650599	652083	No
336	NC_007651.1419	ambifaria	5	NC_010551.0733	BamMC406_0736	1	823052	825139	823493	825139	Yes
336	NC_007651.1419	pseudomallei	5	NC_007434.3024	BURPS1710b_3200	-1	3507911	3510010	3507911	3509560	Yes
336	NC_007651.1419	thailandensis	5	NC_007651.1419	BTH_I1420	1	1601258	1603354	1601705	1603354	Yes
336	NC_007651.1419	vietnamiensis	5	NC_009256.0778	Bcep1808_0779	1	856572	858662	857016	858662	Yes
336	NC_007651.1419	xenovorans	5	NC_007952.0807	Bxe_B2223	1	920549	922672	921032	922672	Yes
337	NC_007651.1426	ambifaria	5	NC_010551.1024	BamMC406_1029	-1	1121042	1121701	1121042	1121638	Yes
337	NC_007651.1426	pseudomallei	5	NC_007434.3017	BURPS1710b_3191	1	3498586	3499173	3498616	3499173	Yes
337	NC_007651.1426	thailandensis	5	NC_007651.1426	BTH_I1428	-1	1611642	1612220	1611642	1612190	Yes
337	NC_007651.1426	vietnamiensis	5	NC_009256.1063	Bcep1808_1065	-1	1151021	1151704	1151021	1151623	Yes
337	NC_007651.1426	xenovorans	5	NC_007952.1678	Bxe_B1354	1	1875030	1875602	1875084	1875602	Yes
338	NC_007651.1466	ambifaria	1	NC_010551.0749	BamMC406_0752	1	839062	839274	839104	839274	Yes
338	NC_007651.1466	pseudomallei	1	NC_007434.3003	BURPS1710b_3173	-1	3480758	3480928	3480758	3480928	No
338	NC_007651.1466	thailandensis	1	NC_007651.1466	BTH_I1460	1	1656705	1656875	1656705	1656875	No
338	NC_007651.1466	vietnamiensis	1	NC_009256.0794	Bcep1808_0796	1	875318	875488	875318	875488	No
338	NC_007651.1466	xenovorans	1	NC_007951.0643	Bxe_A3813	1	732241	732411	732241	732411	No
339	NC_007651.1467	ambifaria	other	NC_010551.0750	BamMC406_0753	1	839380	840705	839380	840705	No
339	NC_007651.1467	pseudomallei	other	NC_007434.3002	BURPS1710b_3171	-1	3479328	3480578	3479328	3480578	No
339	NC_007651.1467	thailandensis	other	NC_007651.1467	BTH_I1461	1	1657055	1658305	1657055	1658305	No
339	NC_007651.1467	vietnamiensis	other	NC_009256.0795	Bcep1808_0797	1	875593	876894	875593	876894	No
339	NC_007651.1467	xenovorans	other	NC_007951.0644	Bxe_A3812	1	732681	734093	732681	734093	No
340	NC_007651.1468	ambifaria	1	NC_010551.0751	BamMC406_0754	1	840888	841466	840888	841466	No
340	NC_007651.1468	pseudomallei	1	NC_007434.3001	BURPS1710b_3170	-1	3478544	3479122	3478544	3479122	No
340	NC_007651.1468	thailandensis	1	NC_007651.1468	BTH_I1462	1	1658457	1659080	1658502	1659080	Yes
340	NC_007651.1468	vietnamiensis	1	NC_009256.0796	Bcep1808_0798	1	877077	877655	877077	877655	No
340	NC_007651.1468	xenovorans	1	NC_007951.0645	Bxe_A3811	1	734371	734949	734371	734949	No
341	NC_007651.1470	ambifaria	1	NC_010551.0753	BamMC406_0756	1	841899	842414	841899	842414	No
341	NC_007651.1470	pseudomallei	1	NC_007434.2999	BURPS1710b_3168	-1	3477602	3478120	3477602	3478120	No
341	NC_007651.1470	thailandensis	1	NC_007651.1470	BTH_I1464	1	1659600	1660022	1659504	1660022	Yes
341	NC_007651.1470	vietnamiensis	1	NC_009256.0798	Bcep1808_0800	1	878088	878603	878088	878603	No
341	NC_007651.1470	xenovorans	1	NC_007951.0647	Bxe_A3809	1	735373	735927	735373	735927	No
342	NC_007651.1474	ambifaria	5	NC_010551.0757	BamMC406_0760	-1	845768	846607	845768	846037	Yes
342	NC_007651.1474	pseudomallei	5	NC_007434.2995	BURPS1710b_3164	1	3473259	3474107	3473841	3474107	Yes
342	NC_007651.1474	thailandensis	5	NC_007651.1474	BTH_I1468	-1	1663478	1664326	1663478	1663744	Yes
342	NC_007651.1474	vietnamiensis	5	NC_009256.0802	Bcep1808_0804	-1	881959	882798	881959	882228	Yes
342	NC_007651.1474	xenovorans	5	NC_007951.0651	Bxe_A3805	-1	739552	740430	739552	739824	Yes
343	NC_007651.1478	ambifaria	5	NC_010551.0761	BamMC406_0764	1	849448	850347	849958	850347	Yes
343	NC_007651.1478	pseudomallei	5	NC_007434.2991	BURPS1710b_3161	-1	3469486	3470382	3469486	3469899	Yes
343	NC_007651.1478	thailandensis	5	NC_007651.1478	BTH_I1472	1	1667202	1668098	1667685	1668098	Yes
343	NC_007651.1478	vietnamiensis	5	NC_009256.0806	Bcep1808_0808	1	885649	886533	886144	886533	Yes
343	NC_007651.1478	xenovorans	5	NC_007951.0654	Bxe_A3802	1	743057	743974	743564	743974	Yes
344	NC_007651.1488	ambifaria	5	NC_010551.0772	BamMC406_0775	1	865067	866083	865496	866083	Yes
344	NC_007651.1488	pseudomallei	5	NC_007434.2981	BURPS1710b_3151	-1	3457441	3458454	3457441	3458022	Yes
344	NC_007651.1488	thailandensis	5	NC_007651.1488	BTH_I1482	1	1679130	1680140	1679559	1680140	Yes
344	NC_007651.1488	vietnamiensis	5	NC_009256.0817	Bcep1808_0819	1	900832	901884	901297	901884	Yes
344	NC_007651.1488	xenovorans	5	NC_007951.0677	Bxe_A3781	1	771309	772331	771747	772331	Yes
345	NC_007651.1489	ambifaria	5	NC_010551.0773	BamMC406_0776	1	866096	867979	866372	867979	Yes
345	NC_007651.1489	pseudomallei	5	NC_007434.2980	BURPS1710b_3150	-1	3455521	3457434	3455521	3457149	Yes
345	NC_007651.1489	thailandensis	5	NC_007651.1489	BTH_I1483	1	1680148	1682055	1680433	1682055	Yes
345	NC_007651.1489	vietnamiensis	5	NC_009256.0818	Bcep1808_0820	1	901897	903780	902173	903780	Yes
345	NC_007651.1489	xenovorans	5	NC_007951.0678	Bxe_A3780	1	772344	774221	772620	774221	Yes
346	NC_007651.1492	ambifaria	5	NC_010551.0777	BamMC406_0780	-1	872908	874044	872908	873930	Yes
346	NC_007651.1492	pseudomallei	5	NC_007434.2977	BURPS1710b_3146	1	3451819	3452976	3451954	3452976	Yes
346	NC_007651.1492	thailandensis	5	NC_007651.1492	BTH_I1486	-1	1684437	1685630	1684437	1685459	Yes
346	NC_007651.1492	vietnamiensis	5	NC_009256.0821	Bcep1808_0823	-1	906036	907172	906036	907058	Yes
346	NC_007651.1492	xenovorans	5	NC_007951.0737	Bxe_A3704	-1	843144	844292	843144	844166	Yes
347	NC_007651.1496	ambifaria	2	NC_010551.0781	BamMC406_0784	1	877995	878990	877995	878990	No
347	NC_007651.1496	pseudomallei	2	NC_007434.2973	BURPS1710b_3141	-1	3446870	3447865	3446870	3447865	No
347	NC_007651.1496	thailandensis	2	NC_007651.1496	BTH_I1490	1	1689551	1690546	1689551	1690546	No
347	NC_007651.1496	vietnamiensis	2	NC_009256.0825	Bcep1808_0827	1	911001	912098	911103	912098	Yes
347	NC_007651.1496	xenovorans	2	NC_007951.0741	Bxe_A3700	1	848402	849364	848369	849364	Yes
348	NC_007651.1509	ambifaria	5	NC_010551.0794	BamMC406_0797	-1	889755	891374	889755	890780	Yes
348	NC_007651.1509	pseudomallei	5	NC_007434.2960	BURPS1710b_3128	1	3434158	3435786	3434761	3435786	Yes
348	NC_007651.1509	thailandensis	5	NC_007651.1509	BTH_I1503	-1	1701540	1703168	1701540	1702565	Yes
348	NC_007651.1509	vietnamiensis	5	NC_009256.0838	Bcep1808_0840	-1	922758	924377	922758	923783	Yes
348	NC_007651.1509	xenovorans	5	NC_007951.0757	Bxe_A3684	-1	864381	866039	864381	865406	Yes
349	NC_007651.1515	ambifaria	5	NC_010551.0799	BamMC406_0802	-1	894641	896032	894641	895639	Yes
349	NC_007651.1515	pseudomallei	5	NC_007434.2954	BURPS1710b_3122	1	3428156	3429550	3428552	3429550	Yes
349	NC_007651.1515	thailandensis	5	NC_007651.1515	BTH_I1509	-1	1707741	1709135	1707741	1708739	Yes
349	NC_007651.1515	vietnamiensis	5	NC_009256.0843	Bcep1808_0845	-1	927674	929065	927674	928672	Yes
349	NC_007651.1515	xenovorans	5	NC_007951.3587	Bxe_A0855	1	3931188	3932573	3931575	3932573	Yes
350	NC_007651.1518	ambifaria	2	NC_010551.0803	BamMC406_0806	-1	898288	899055	898288	899055	No
350	NC_007651.1518	pseudomallei	2	NC_007434.2950	BURPS1710b_3119	1	3425215	3426012	3425215	3426012	No
350	NC_007651.1518	thailandensis	2	NC_007651.1518	BTH_I1513	-1	1711278	1712075	1711278	1712075	No
350	NC_007651.1518	vietnamiensis	2	NC_009256.0847	Bcep1808_0849	-1	931285	932124	931285	932052	Yes
350	NC_007651.1518	xenovorans	2	NC_007951.3582	Bxe_A0859	1	3928074	3928907	3928125	3928907	Yes
351	NC_007651.1523	ambifaria	5	NC_010551.0810	BamMC406_0813	1	903253	904146	903874	904146	Yes
351	NC_007651.1523	pseudomallei	5	NC_007434.2949	BURPS1710b_3116	-1	3423578	3424420	3423578	3423850	Yes
351	NC_007651.1523	thailandensis	5	NC_007651.1523	BTH_I1518	1	1718444	1719286	1719014	1719286	Yes
351	NC_007651.1523	vietnamiensis	5	NC_009256.0860	Bcep1808_0861	1	940151	941017	940745	941017	Yes
351	NC_007651.1523	xenovorans	5	NC_007952.0227	Bxe_B2799	1	266423	267271	267002	267271	Yes
352	NC_007651.1530	ambifaria	5	NC_010552.1246	BamMC406_4343	1	1425764	1426738	1425917	1426738	Yes
352	NC_007651.1530	pseudomallei	5	NC_007434.2941	BURPS1710b_3108	-1	3416085	3417068	3416085	3416900	Yes
352	NC_007651.1530	thailandensis	5	NC_007651.1530	BTH_I1524	1	1724699	1725682	1724867	1725682	Yes
352	NC_007651.1530	vietnamiensis	5	NC_009255.1695	Bcep1808_5000	1	1890112	1891089	1890265	1891089	Yes
352	NC_007651.1530	xenovorans	5	NC_007951.3561	Bxe_A0886	-1	3907304	3908269	3907304	3908116	Yes
353	NC_007651.1531	ambifaria	2	NC_010551.0818	BamMC406_0821	-1	909052	909729	909052	909723	Yes
353	NC_007651.1531	pseudomallei	2	NC_007434.2940	BURPS1710b_3107	1	3414954	3415628	3414954	3415628	No
353	NC_007651.1531	thailandensis	2	NC_007651.1531	BTH_I1525	-1	1725757	1726434	1725757	1726431	Yes
353	NC_007651.1531	vietnamiensis	2	NC_009256.0868	Bcep1808_0868	-1	945912	946580	945912	946580	No
353	NC_007651.1531	xenovorans	2	NC_007951.3560	Bxe_A0887	1	3906518	3907207	3906518	3907207	No
354	NC_007651.1560	ambifaria	2	NC_010551.0837	BamMC406_0841	1	930293	931171	930233	931171	Yes
354	NC_007651.1560	pseudomallei	2	NC_007434.2918	BURPS1710b_3084	-1	3389705	3390643	3389705	3390643	No
354	NC_007651.1560	thailandensis	2	NC_007651.1560	BTH_I1554	1	1755753	1756691	1755753	1756691	No
354	NC_007651.1560	vietnamiensis	2	NC_009256.0885	Bcep1808_0885	1	965259	966137	965199	966137	Yes
354	NC_007651.1560	xenovorans	2	NC_007951.0986	Bxe_A3450	1	1120086	1121024	1120086	1121024	No
355	NC_007651.1566	ambifaria	1	NC_010551.0843	BamMC406_0847	1	936132	938441	936132	938441	No
355	NC_007651.1566	pseudomallei	1	NC_007434.2912	BURPS1710b_3077	-1	3382261	3384519	3382261	3384567	Yes
355	NC_007651.1566	thailandensis	1	NC_007651.1566	BTH_I1561	1	1761869	1764175	1761869	1764175	No
355	NC_007651.1566	vietnamiensis	1	NC_009256.0891	Bcep1808_0891	1	971255	973564	971255	973564	No
355	NC_007651.1566	xenovorans	1	NC_007951.0995	Bxe_A3441	1	1128224	1130539	1128224	1130539	No
356	NC_007651.1567	ambifaria	5	NC_010551.0844	BamMC406_0848	1	938488	939177	938824	939177	Yes
356	NC_007651.1567	pseudomallei	5	NC_007434.2911	BURPS1710b_3076	-1	3381487	3382203	3381487	3381840	Yes
356	NC_007651.1567	thailandensis	5	NC_007651.1567	BTH_I1562	1	1764247	1764957	1764604	1764957	Yes
356	NC_007651.1567	vietnamiensis	5	NC_009256.0892	Bcep1808_0892	1	973611	974300	973947	974300	Yes
356	NC_007651.1567	xenovorans	5	NC_007951.0996	Bxe_A3440	1	1130770	1131504	1131151	1131504	Yes
357	NC_007651.1568	ambifaria	5	NC_010551.0845	BamMC406_0849	1	939416	940726	939488	940726	Yes
357	NC_007651.1568	pseudomallei	5	NC_007434.2910	BURPS1710b_3074	-1	3379990	3381300	3379990	3381228	Yes
357	NC_007651.1568	thailandensis	5	NC_007651.1568	BTH_I1563	1	1765178	1766488	1765250	1766488	Yes
357	NC_007651.1568	vietnamiensis	5	NC_009256.0893	Bcep1808_0893	1	974469	975779	974541	975779	Yes
357	NC_007651.1568	xenovorans	5	NC_007951.1000	Bxe_A3436	1	1135331	1136644	1135397	1136644	Yes
358	NC_007651.1577	ambifaria	4	NC_010551.0854	BamMC406_0858	1	947589	947990	947586	947990	Yes
358	NC_007651.1577	pseudomallei	4	NC_007434.2902	BURPS1710b_3064	-1	3373386	3373760	3373386	3373763	Yes
358	NC_007651.1577	thailandensis	4	NC_007651.1577	BTH_I1572	1	1772720	1773094	1772717	1773094	Yes
358	NC_007651.1577	vietnamiensis	4	NC_009256.0902	Bcep1808_0902	1	984198	984599	984195	984599	Yes
358	NC_007651.1577	xenovorans	4	NC_007951.1014	Bxe_A3422	1	1150016	1150327	1150016	1150327	No
359	NC_007651.1578	ambifaria	other	NC_010551.0855	BamMC406_0859	1	948004	948114	948004	948114	No
359	NC_007651.1578	pseudomallei	other	NC_007434.2901	BURPS1710b_3063	-1	3373263	3373373	3373263	3373373	No
359	NC_007651.1578	thailandensis	other	NC_007651.1578	NA	1	1773108	1773218	1773108	1773218	No
359	NC_007651.1578	vietnamiensis	other	NC_009256.0903	Bcep1808_0903	1	984612	984722	984612	984722	No
359	NC_007651.1578	xenovorans	other	NC_007952.1405	NA	1	1575120	1575221	1575120	1575221	No
360	NC_007651.1579	ambifaria	5	NC_010551.0856	BamMC406_0860	-1	948108	949805	948108	949235	Yes
360	NC_007651.1579	pseudomallei	5	NC_007434.2900	BURPS1710b_3062	1	3371614	3373269	3372037	3373269	Yes
360	NC_007651.1579	thailandensis	5	NC_007651.1579	BTH_I1573	-1	1773212	1774876	1773212	1774453	Yes
360	NC_007651.1579	vietnamiensis	5	NC_009256.0904	Bcep1808_0904	-1	984716	986302	984716	985858	Yes
360	NC_007651.1579	xenovorans	5	NC_007952.0356	Bxe_B2667	1	412871	414214	413330	414214	Yes
361	NC_007651.1580	ambifaria	1	NC_010551.0857	BamMC406_0861	1	949838	950836	949838	950836	No
361	NC_007651.1580	pseudomallei	1	NC_007434.2899	BURPS1710b_3061	-1	3370430	3371452	3370430	3371452	No
361	NC_007651.1580	thailandensis	1	NC_007651.1580	BTH_I1574	1	1775034	1776056	1775034	1776056	No
361	NC_007651.1580	vietnamiensis	1	NC_009256.0906	Bcep1808_0906	1	987535	988629	987631	988629	Yes
361	NC_007651.1580	xenovorans	1	NC_007951.1015	Bxe_A3421	1	1150610	1151614	1150610	1151614	No
362	NC_007651.1583	ambifaria	5	NC_010551.0860	BamMC406_0864	-1	952786	953214	952786	953052	Yes
362	NC_007651.1583	pseudomallei	5	NC_007434.2896	BURPS1710b_3058	1	3367806	3368300	3368034	3368300	Yes
362	NC_007651.1583	thailandensis	5	NC_007651.1583	BTH_I1577	-1	1778176	1778670	1778176	1778442	Yes
362	NC_007651.1583	vietnamiensis	5	NC_009256.0909	Bcep1808_0909	-1	990541	991032	990541	990807	Yes
362	NC_007651.1583	xenovorans	5	NC_007951.1021	Bxe_A3417	-1	1154639	1155091	1154639	1154905	Yes
363	NC_007651.1588	ambifaria	5	NC_010551.0863	BamMC406_0867	-1	954660	955874	954660	955760	Yes
363	NC_007651.1588	pseudomallei	5	NC_007434.2894	BURPS1710b_3053	1	3364629	3365846	3364743	3365846	Yes
363	NC_007651.1588	thailandensis	5	NC_007651.1588	BTH_I1582	-1	1782100	1783317	1782100	1783203	Yes
363	NC_007651.1588	vietnamiensis	5	NC_009256.0912	Bcep1808_0912	-1	992379	993593	992379	993479	Yes
363	NC_007651.1588	xenovorans	5	NC_007951.3546	Bxe_A0901	1	3891438	3892667	3891564	3892667	Yes
364	NC_007651.1589	ambifaria	5	NC_010551.0864	BamMC406_0868	-1	955909	956538	955909	956292	Yes
364	NC_007651.1589	pseudomallei	5	NC_007434.2893	BURPS1710b_3052	1	3364006	3364632	3364252	3364632	Yes
364	NC_007651.1589	thailandensis	5	NC_007651.1589	BTH_I1583	-1	1783314	1783940	1783314	1783694	Yes
364	NC_007651.1589	vietnamiensis	5	NC_009256.0913	Bcep1808_0913	-1	993628	994257	993628	994011	Yes
364	NC_007651.1589	xenovorans	5	NC_007951.3545	Bxe_A0902	1	3890794	3891441	3891061	3891441	Yes
365	NC_007651.1608	ambifaria	5	NC_010552.2079	BamMC406_5176	1	2366019	2366927	2366349	2366927	Yes
365	NC_007651.1608	pseudomallei	5	NC_007434.2870	BURPS1710b_3030	1	3342360	3343292	3342702	3343292	Yes
365	NC_007651.1608	thailandensis	5	NC_007651.1608	BTH_I1605	-1	1802961	1803893	1802961	1803551	Yes
365	NC_007651.1608	vietnamiensis	5	NC_009255.0231	Bcep1808_3538	1	260168	261076	260498	261076	Yes
365	NC_007651.1608	xenovorans	5	NC_007952.1776	Bxe_B1251	-1	1981739	1982671	1981739	1982341	Yes
366	NC_007651.1610	ambifaria	2	NC_010551.0886	BamMC406_0890	-1	977205	979898	977205	979898	No
366	NC_007651.1610	pseudomallei	2	NC_007434.2868	BURPS1710b_3028	1	3336834	3339602	3336900	3339602	Yes
366	NC_007651.1610	thailandensis	2	NC_007651.1610	BTH_I1608	-1	1806630	1809338	1806630	1809323	Yes
366	NC_007651.1610	vietnamiensis	2	NC_009256.0933	Bcep1808_0935	-1	1013869	1016562	1013869	1016562	No
366	NC_007651.1610	xenovorans	2	NC_007951.3527	Bxe_A0923	1	3869690	3872386	3869690	3872386	No
367	NC_007651.1612	ambifaria	3	NC_010551.0888	BamMC406_0892	-1	980858	981514	980858	981430	Yes
367	NC_007651.1612	pseudomallei	3	NC_007434.2866	BURPS1710b_3026	1	3335060	3335632	3335060	3335632	No
367	NC_007651.1612	thailandensis	3	NC_007651.1612	BTH_I1609	-1	1810471	1811043	1810471	1811043	No
367	NC_007651.1612	vietnamiensis	3	NC_009256.0935	Bcep1808_0937	-1	1017511	1018167	1017511	1018083	Yes
367	NC_007651.1612	xenovorans	3	NC_007951.3525	Bxe_A0925	1	3867807	3868463	3867891	3868463	Yes
368	NC_007651.1614	ambifaria	5	NC_010551.0889	BamMC406_0893	-1	981740	983056	981740	982813	Yes
368	NC_007651.1614	pseudomallei	5	NC_007434.2865	BURPS1710b_3023	1	3333262	3334572	3333505	3334572	Yes
368	NC_007651.1614	thailandensis	5	NC_007651.1614	BTH_I1610	-1	1811459	1812772	1811459	1812526	Yes
368	NC_007651.1614	vietnamiensis	5	NC_009256.0936	Bcep1808_0938	-1	1018392	1019708	1018392	1019465	Yes
368	NC_007651.1614	xenovorans	5	NC_007951.3504	Bxe_A0946	1	3846180	3847535	3846441	3847535	Yes
369	NC_007651.1616	ambifaria	5	NC_010551.0890	BamMC406_0895	-1	983464	984489	983464	984375	Yes
369	NC_007651.1616	pseudomallei	5	NC_007434.2863	BURPS1710b_3021	1	3330737	3331762	3330851	3331762	Yes
369	NC_007651.1616	thailandensis	5	NC_007651.1616	BTH_I1612	-1	1814270	1815295	1814270	1815181	Yes
369	NC_007651.1616	vietnamiensis	5	NC_009256.0937	Bcep1808_0939	-1	1020146	1021171	1020146	1021057	Yes
369	NC_007651.1616	xenovorans	5	NC_007951.3503	Bxe_A0947	1	3845022	3846074	3845154	3846074	Yes
370	NC_007651.1619	ambifaria	2	NC_010551.0893	BamMC406_0898	-1	986758	988134	986758	988134	No
370	NC_007651.1619	pseudomallei	2	NC_007434.2860	BURPS1710b_3019	1	3327096	3328514	3327138	3328514	Yes
370	NC_007651.1619	thailandensis	2	NC_007651.1619	BTH_I1615	-1	1817588	1818964	1817588	1818964	No
370	NC_007651.1619	vietnamiensis	2	NC_009256.0940	Bcep1808_0943	-1	1023412	1024788	1023412	1024788	No
370	NC_007651.1619	xenovorans	2	NC_007951.3498	Bxe_A0952	1	3837427	3838872	3837493	3838872	Yes
371	NC_007651.1621	ambifaria	1	NC_010551.0895	BamMC406_0900	1	989092	990291	989092	990291	No
371	NC_007651.1621	pseudomallei	1	NC_007434.2859	BURPS1710b_3017	-1	3325208	3326536	3325208	3326536	No
371	NC_007651.1621	thailandensis	1	NC_007651.1621	BTH_I1617	1	1819682	1820923	1819589	1820923	Yes
371	NC_007651.1621	vietnamiensis	1	NC_009256.0942	Bcep1808_0945	1	1025745	1026935	1025745	1026935	No
371	NC_007651.1621	xenovorans	1	NC_007951.3496	Bxe_A0954	-1	3833803	3835305	3833803	3835305	No
372	NC_007651.1628	ambifaria	5	NC_010551.0904	BamMC406_0909	-1	1002190	1002690	1002190	1002528	Yes
372	NC_007651.1628	pseudomallei	5	NC_007434.2852	BURPS1710b_3010	1	3313771	3314244	3313933	3314244	Yes
372	NC_007651.1628	thailandensis	5	NC_007651.1628	BTH_I1624	-1	1831576	1832049	1831576	1831887	Yes
372	NC_007651.1628	vietnamiensis	5	NC_009256.0951	Bcep1808_0954	-1	1038960	1039460	1038960	1039298	Yes
372	NC_007651.1628	xenovorans	5	NC_007951.3484	Bxe_A0966	1	3817990	3818475	3818155	3818475	Yes
373	NC_007651.1633	ambifaria	2	NC_010551.0913	BamMC406_0918	-1	1008746	1009444	1008746	1009444	No
373	NC_007651.1633	pseudomallei	2	NC_007434.2847	BURPS1710b_3003	1	3309092	3309901	3309203	3309901	Yes
373	NC_007651.1633	thailandensis	2	NC_007651.1633	BTH_I1630	-1	1835922	1836620	1835922	1836620	No
373	NC_007651.1633	vietnamiensis	2	NC_009256.0956	Bcep1808_0959	-1	1043351	1044148	1043351	1044049	Yes
373	NC_007651.1633	xenovorans	2	NC_007951.3479	Bxe_A0972	1	3813741	3814439	3813741	3814439	No
374	NC_007651.1635	ambifaria	1	NC_010551.0915	BamMC406_0920	1	1010806	1013409	1010806	1013409	No
374	NC_007651.1635	pseudomallei	1	NC_007434.2845	BURPS1710b_3000	-1	3305251	3307851	3305251	3307851	No
374	NC_007651.1635	thailandensis	1	NC_007651.1635	BTH_I1632	1	1837999	1840599	1837999	1840599	No
374	NC_007651.1635	vietnamiensis	1	NC_009256.0958	Bcep1808_0961	1	1045409	1048012	1045409	1048012	No
374	NC_007651.1635	xenovorans	1	NC_007951.3477	Bxe_A0974	-1	3809766	3812366	3809766	3812414	Yes
375	NC_007651.1636	ambifaria	2	NC_010551.0916	BamMC406_0921	1	1013493	1014092	1013493	1014092	No
375	NC_007651.1636	pseudomallei	2	NC_007434.2844	BURPS1710b_2999	-1	3304556	3305155	3304556	3305152	Yes
375	NC_007651.1636	thailandensis	2	NC_007651.1636	BTH_I1633	1	1840697	1841296	1840700	1841296	Yes
375	NC_007651.1636	vietnamiensis	2	NC_009256.0959	Bcep1808_0962	1	1048097	1048696	1048097	1048696	No
375	NC_007651.1636	xenovorans	2	NC_007951.3476	Bxe_A0975	-1	3809040	3809642	3809040	3809642	No
376	NC_007651.1637	ambifaria	2	NC_010551.0917	BamMC406_0922	1	1014254	1015336	1014254	1015336	No
376	NC_007651.1637	pseudomallei	2	NC_007434.2843	BURPS1710b_2998	-1	3303300	3304478	3303300	3304382	Yes
376	NC_007651.1637	thailandensis	2	NC_007651.1637	BTH_I1634	1	1841471	1842553	1841471	1842553	No
376	NC_007651.1637	vietnamiensis	2	NC_009256.0960	Bcep1808_0963	1	1048871	1049953	1048871	1049953	No
376	NC_007651.1637	xenovorans	2	NC_007951.3475	Bxe_A0976	-1	3807662	3808930	3807662	3808744	Yes
377	NC_007651.1639	ambifaria	2	NC_010551.0920	BamMC406_0925	1	1017580	1018884	1017580	1018884	No
377	NC_007651.1639	pseudomallei	2	NC_007434.2841	BURPS1710b_2996	-1	3299848	3302097	3299848	3301152	Yes
377	NC_007651.1639	thailandensis	2	NC_007651.1639	BTH_I1636	1	1843831	1846173	1844869	1846173	Yes
377	NC_007651.1639	vietnamiensis	2	NC_009256.0963	Bcep1808_0966	1	1052203	1053507	1052203	1053507	No
377	NC_007651.1639	xenovorans	2	NC_007951.3471	Bxe_A0980	-1	3803001	3804305	3803001	3804305	No
378	NC_007651.1641	ambifaria	3	NC_010551.0922	BamMC406_0927	1	1019708	1021438	1019726	1021438	Yes
378	NC_007651.1641	pseudomallei	3	NC_007434.2839	BURPS1710b_2993	-1	3297284	3298996	3297284	3298996	No
378	NC_007651.1641	thailandensis	3	NC_007651.1641	BTH_I1638	1	1847019	1848731	1847019	1848731	No
378	NC_007651.1641	vietnamiensis	3	NC_009256.0965	Bcep1808_0968	1	1054273	1056060	1054348	1056060	Yes
378	NC_007651.1641	xenovorans	3	NC_007951.3469	Bxe_A0982	-1	3800381	3802114	3800381	3802096	Yes
379	NC_007651.1646	ambifaria	1	NC_010551.0927	BamMC406_0932	1	1025013	1025963	1024974	1025963	Yes
379	NC_007651.1646	pseudomallei	1	NC_007434.2834	BURPS1710b_2987	-1	3292722	3293708	3292722	3293708	No
379	NC_007651.1646	thailandensis	1	NC_007651.1646	BTH_I1643	1	1852307	1853293	1852307	1853293	No
379	NC_007651.1646	vietnamiensis	1	NC_009256.0970	Bcep1808_0973	1	1059593	1060582	1059593	1060582	No
379	NC_007651.1646	xenovorans	1	NC_007951.3464	Bxe_A0987	-1	3795514	3796521	3795514	3796521	No
380	NC_007651.1650	ambifaria	5	NC_010551.0931	BamMC406_0936	-1	1028595	1029815	1028595	1029563	Yes
380	NC_007651.1650	pseudomallei	5	NC_007434.2830	BURPS1710b_2983	1	3288477	3289802	3288810	3289802	Yes
380	NC_007651.1650	thailandensis	5	NC_007651.1650	BTH_I1647	-1	1856064	1857305	1856064	1857062	Yes
380	NC_007651.1650	vietnamiensis	5	NC_009256.0974	Bcep1808_0977	-1	1063249	1064472	1063249	1064220	Yes
380	NC_007651.1650	xenovorans	5	NC_007951.3460	Bxe_A0991	1	3791496	3792644	3791667	3792644	Yes
381	NC_007651.1652	ambifaria	1	NC_010551.0933	BamMC406_0938	-1	1030931	1031893	1030931	1031851	Yes
381	NC_007651.1652	pseudomallei	1	NC_007434.2828	BURPS1710b_2981	1	3286121	3287032	3286121	3287032	No
381	NC_007651.1652	thailandensis	1	NC_007651.1652	BTH_I1649	-1	1858743	1859654	1858743	1859654	No
381	NC_007651.1652	vietnamiensis	1	NC_009256.0976	Bcep1808_0979	-1	1065691	1066620	1065691	1066620	No
381	NC_007651.1652	xenovorans	1	NC_007951.3457	Bxe_A0994	1	3788494	3789399	3788494	3789399	No
382	NC_007651.1660	ambifaria	3	NC_010551.0940	BamMC406_0945	1	1038196	1038744	1038256	1038744	Yes
382	NC_007651.1660	pseudomallei	3	NC_007434.2820	BURPS1710b_2973	-1	3277462	3277950	3277462	3277950	No
382	NC_007651.1660	thailandensis	3	NC_007651.1660	BTH_I1657	1	1867898	1868305	1867817	1868305	Yes
382	NC_007651.1660	vietnamiensis	3	NC_009256.0983	Bcep1808_0986	1	1073030	1073518	1073030	1073518	No
382	NC_007651.1660	xenovorans	3	NC_007951.3449	Bxe_A1002	-1	3779813	3780220	3779813	3780301	Yes
383	NC_007651.1661	ambifaria	1	NC_010551.0941	BamMC406_0946	1	1038848	1040026	1038860	1040026	Yes
383	NC_007651.1661	pseudomallei	1	NC_007434.2819	BURPS1710b_2972	-1	3276196	3277353	3276196	3277353	No
383	NC_007651.1661	thailandensis	1	NC_007651.1661	BTH_I1658	1	1868416	1869576	1868416	1869576	No
383	NC_007651.1661	vietnamiensis	1	NC_009256.0984	Bcep1808_0987	1	1073624	1074784	1073624	1074784	No
383	NC_007651.1661	xenovorans	1	NC_007951.3448	Bxe_A1003	-1	3778571	3779716	3778571	3779716	No
384	NC_007651.1662	ambifaria	1	NC_010551.0942	BamMC406_0947	-1	1040044	1040511	1040044	1040511	No
384	NC_007651.1662	pseudomallei	1	NC_007434.2818	BURPS1710b_2971	1	3275694	3276161	3275694	3276161	No
384	NC_007651.1662	thailandensis	1	NC_007651.1662	BTH_I1659	-1	1869625	1870092	1869625	1870092	No
384	NC_007651.1662	vietnamiensis	1	NC_009256.0985	Bcep1808_0988	-1	1074806	1075273	1074806	1075273	No
384	NC_007651.1662	xenovorans	1	NC_007951.3447	Bxe_A1004	1	3778132	3778554	3778087	3778554	Yes
385	NC_007651.1663	ambifaria	5	NC_010551.0943	BamMC406_0948	-1	1040621	1041913	1040621	1041577	Yes
385	NC_007651.1663	pseudomallei	5	NC_007434.2817	BURPS1710b_2969	1	3274418	3275587	3274628	3275587	Yes
385	NC_007651.1663	thailandensis	5	NC_007651.1663	BTH_I1660	-1	1870200	1871357	1870200	1871159	Yes
385	NC_007651.1663	vietnamiensis	5	NC_009256.0986	Bcep1808_0989	-1	1075384	1076676	1075384	1076340	Yes
385	NC_007651.1663	xenovorans	5	NC_007951.3446	Bxe_A1005	1	3776687	3777871	3776915	3777871	Yes
386	NC_007651.1666	ambifaria	5	NC_010551.0946	BamMC406_0951	1	1042888	1043682	1042945	1043682	Yes
386	NC_007651.1666	pseudomallei	5	NC_007434.2814	BURPS1710b_2966	-1	3272469	3273263	3272469	3273206	Yes
386	NC_007651.1666	thailandensis	5	NC_007651.1666	BTH_I1663	1	1872512	1873306	1872569	1873306	Yes
386	NC_007651.1666	vietnamiensis	5	NC_009256.0989	Bcep1808_0991	1	1077652	1078446	1077709	1078446	Yes
386	NC_007651.1666	xenovorans	5	NC_007951.3443	Bxe_A1008	-1	3774601	3775368	3774601	3775335	Yes
387	NC_007651.1671	ambifaria	1	NC_010551.0950	BamMC406_0955	-1	1046126	1046443	1046126	1046443	No
387	NC_007651.1671	pseudomallei	1	NC_007434.2808	BURPS1710b_2961	1	3267915	3268232	3267915	3268232	No
387	NC_007651.1671	thailandensis	1	NC_007651.1671	BTH_I1667	-1	1876617	1876934	1876617	1876934	No
387	NC_007651.1671	vietnamiensis	1	NC_009256.0993	Bcep1808_0995	-1	1080881	1081198	1080881	1081198	No
387	NC_007651.1671	xenovorans	1	NC_007951.3438	Bxe_A1013	1	3770026	3770346	3770035	3770346	Yes
388	NC_007651.1675	ambifaria	5	NC_010551.0954	BamMC406_0959	-1	1049448	1050056	1049448	1050011	Yes
388	NC_007651.1675	pseudomallei	5	NC_007434.2804	BURPS1710b_2956	1	3264018	3264647	3264075	3264647	Yes
388	NC_007651.1675	thailandensis	5	NC_007651.1675	BTH_I1671	-1	1880214	1880834	1880214	1880786	Yes
388	NC_007651.1675	vietnamiensis	5	NC_009256.0997	Bcep1808_0999	-1	1084204	1084812	1084204	1084767	Yes
388	NC_007651.1675	xenovorans	5	NC_007951.3434	Bxe_A1017	1	3766362	3767018	3766434	3767018	Yes
389	NC_007651.1676	ambifaria	3	NC_010551.0955	BamMC406_0960	-1	1050040	1050651	1050040	1050642	Yes
389	NC_007651.1676	pseudomallei	3	NC_007434.2803	BURPS1710b_2955	1	3263429	3264046	3263438	3264046	Yes
389	NC_007651.1676	thailandensis	3	NC_007651.1676	BTH_I1672	-1	1880815	1881423	1880815	1881423	No
389	NC_007651.1676	vietnamiensis	3	NC_009256.0998	Bcep1808_1000	-1	1084796	1085416	1084796	1085407	Yes
389	NC_007651.1676	xenovorans	3	NC_007951.3433	Bxe_A1018	1	3765770	3766381	3765770	3766381	No
390	NC_007651.1686	ambifaria	5	NC_010551.0961	BamMC406_0966	-1	1056371	1058941	1056371	1058758	Yes
390	NC_007651.1686	pseudomallei	5	NC_007434.2793	BURPS1710b_2944	1	3250132	3252696	3250327	3252696	Yes
390	NC_007651.1686	thailandensis	5	NC_007651.1686	BTH_I1681	-1	1890348	1892936	1890348	1892741	Yes
390	NC_007651.1686	vietnamiensis	5	NC_009256.1004	Bcep1808_1006	-1	1091058	1093610	1091058	1093415	Yes
390	NC_007651.1686	xenovorans	5	NC_007951.3418	Bxe_A1032	1	3749426	3752050	3749621	3752050	Yes
391	NC_007651.1687	ambifaria	5	NC_010551.0962	BamMC406_0967	-1	1059104	1059811	1059104	1059733	Yes
391	NC_007651.1687	pseudomallei	5	NC_007434.2792	BURPS1710b_2943	1	3249266	3249976	3249347	3249976	Yes
391	NC_007651.1687	thailandensis	5	NC_007651.1687	BTH_I1682	-1	1893092	1893802	1893092	1893721	Yes
391	NC_007651.1687	vietnamiensis	5	NC_009256.1005	Bcep1808_1007	-1	1093761	1094468	1093761	1094390	Yes
391	NC_007651.1687	xenovorans	5	NC_007951.3417	Bxe_A1033	1	3748505	3749218	3748592	3749218	Yes
392	NC_007651.1691	ambifaria	1	NC_010551.0967	BamMC406_0972	-1	1063924	1064142	1063924	1064142	No
392	NC_007651.1691	pseudomallei	1	NC_007434.2787	BURPS1710b_2938	1	3243536	3243757	3243536	3243757	No
392	NC_007651.1691	thailandensis	1	NC_007651.1691	BTH_I1687	-1	1898940	1899161	1898940	1899161	No
392	NC_007651.1691	vietnamiensis	1	NC_009256.1010	Bcep1808_1012	-1	1098719	1099114	1098719	1098937	Yes
392	NC_007651.1691	xenovorans	1	NC_007951.3407	Bxe_A1042	1	3738238	3738456	3738238	3738456	No
393	NC_007651.1698	ambifaria	5	NC_010551.0973	BamMC406_0978	-1	1068085	1068570	1068085	1068390	Yes
393	NC_007651.1698	pseudomallei	5	NC_007434.2784	BURPS1710b_2935	1	3240633	3241112	3240807	3241112	Yes
393	NC_007651.1698	thailandensis	5	NC_007651.1698	BTH_I1693	-1	1903518	1904000	1903518	1903823	Yes
393	NC_007651.1698	vietnamiensis	5	NC_009256.1016	Bcep1808_1018	-1	1102955	1103440	1102955	1103260	Yes
393	NC_007651.1698	xenovorans	5	NC_007951.3399	Bxe_A1050	1	3730913	3731389	3731084	3731389	Yes
394	NC_007651.1703	ambifaria	1	NC_010551.0978	BamMC406_0983	1	1073130	1074119	1073130	1074119	No
394	NC_007651.1703	pseudomallei	1	NC_007434.2779	BURPS1710b_2926	-1	3234994	3235983	3234994	3235983	No
394	NC_007651.1703	thailandensis	1	NC_007651.1703	BTH_I1700	1	1908601	1909662	1908673	1909662	Yes
394	NC_007651.1703	vietnamiensis	1	NC_009256.1021	Bcep1808_1023	1	1107984	1108973	1107984	1108973	No
394	NC_007651.1703	xenovorans	1	NC_007951.3394	Bxe_A1055	-1	3725155	3726144	3725155	3726144	No
395	NC_007651.1705	ambifaria	5	NC_010551.0980	BamMC406_0985	-1	1075698	1076183	1075698	1075817	Yes
395	NC_007651.1705	pseudomallei	5	NC_007434.2777	BURPS1710b_2923	1	3232784	3233287	3233162	3233287	Yes
395	NC_007651.1705	thailandensis	5	NC_007651.1705	BTH_I1702	-1	1911333	1911836	1911333	1911458	Yes
395	NC_007651.1705	vietnamiensis	5	NC_009256.1023	Bcep1808_1025	-1	1110565	1111050	1110565	1110684	Yes
395	NC_007651.1705	xenovorans	5	NC_007951.3392	Bxe_A1057	1	3723178	3723702	3723538	3723702	Yes
396	NC_007651.1707	ambifaria	1	NC_010551.0982	BamMC406_0987	-1	1076493	1077788	1076493	1077788	No
396	NC_007651.1707	pseudomallei	1	NC_007434.2775	BURPS1710b_2921	1	3231165	3232463	3231165	3232463	No
396	NC_007651.1707	thailandensis	1	NC_007651.1707	BTH_I1704	-1	1912157	1913455	1912157	1913455	No
396	NC_007651.1707	vietnamiensis	1	NC_009256.1025	Bcep1808_1027	-1	1111360	1112655	1111360	1112655	No
396	NC_007651.1707	xenovorans	1	NC_007951.3390	Bxe_A1059	1	3721432	3722799	3721498	3722799	Yes
397	NC_007651.1708	ambifaria	5	NC_010551.0983	BamMC406_0988	-1	1077894	1078511	1077894	1078448	Yes
397	NC_007651.1708	pseudomallei	5	NC_007434.2774	BURPS1710b_2920	1	3230430	3231053	3230499	3231053	Yes
397	NC_007651.1708	thailandensis	5	NC_007651.1708	BTH_I1705	-1	1913567	1914190	1913567	1914121	Yes
397	NC_007651.1708	vietnamiensis	5	NC_009256.1026	Bcep1808_1028	-1	1112761	1113378	1112761	1113315	Yes
397	NC_007651.1708	xenovorans	5	NC_007951.3389	Bxe_A1060	1	3720809	3721423	3720869	3721423	Yes
398	NC_007651.1711	ambifaria	2	NC_010551.0987	BamMC406_0992	1	1085172	1086122	1085118	1086122	Yes
398	NC_007651.1711	pseudomallei	2	NC_007434.2771	BURPS1710b_2917	-1	3224148	3225155	3224148	3225155	No
398	NC_007651.1711	thailandensis	2	NC_007651.1711	BTH_I1708	1	1919412	1920419	1919412	1920419	No
398	NC_007651.1711	vietnamiensis	2	NC_009256.1029	Bcep1808_1031	1	1118649	1119599	1118595	1119599	Yes
398	NC_007651.1711	xenovorans	2	NC_007951.3386	Bxe_A1063	-1	3714451	3715476	3714451	3715476	No
399	NC_007651.1712	ambifaria	2	NC_010551.0988	BamMC406_0993	1	1086119	1086787	1086128	1086787	Yes
399	NC_007651.1712	pseudomallei	2	NC_007434.2770	BURPS1710b_2916	-1	3223483	3224142	3223483	3224142	No
399	NC_007651.1712	thailandensis	2	NC_007651.1712	BTH_I1709	1	1920416	1921084	1920425	1921084	Yes
399	NC_007651.1712	vietnamiensis	2	NC_009256.1030	Bcep1808_1032	1	1119605	1120264	1119605	1120264	No
399	NC_007651.1712	xenovorans	2	NC_007951.3385	Bxe_A1064	-1	3713799	3714458	3713799	3714458	No
400	NC_007651.1714	ambifaria	1	NC_010551.0990	BamMC406_0995	1	1087207	1088199	1087207	1088199	No
[truncated: 2,974 more rows]
